# Supplementary material for: Bridging Three Decades: Global Self-Harm Trends From 1990–2021 and Projections to 2040
Source: Actas Esp Psiquiatr. 2026 Jun 15;54(3):644–56. doi: 10.62641/aep.v54i3.2111 (PMC13294765; doi:10.62641/aep.v54i3.2111)
Supplement: Supplementary file 1 [file ActEsp-54-3-644-656-s1.zip › Supplementary Table 1.csv]

	location	measure	sex	cause	age	EAPC	LCI	UCI	EAPC_95CI
1	Global	Deaths	Male	Self-harm	Age-standardized	-1.65640004030645	-1.81317143369409	-1.49937833564849	-1.66 (-1.81 to -1.5)
2	Global	Deaths	Female	Self-harm	Age-standardized	-2.62397202491526	-2.75609179866415	-2.49167274753535	-2.62 (-2.76 to -2.49)
3	Global	Deaths	Both	Self-harm	Age-standardized	-1.97006607461117	-2.11447553303558	-1.82544357047039	-1.97 (-2.11 to -1.83)
4	Global	DALYs (Disability-Adjusted Life Years)	Male	Self-harm	Age-standardized	-1.59930873906986	-1.74887486342354	-1.44951493258507	-1.6 (-1.75 to -1.45)
5	Global	DALYs (Disability-Adjusted Life Years)	Female	Self-harm	Age-standardized	-2.63011567778907	-2.76225656358459	-2.49779521960651	-2.63 (-2.76 to -2.5)
6	Global	DALYs (Disability-Adjusted Life Years)	Both	Self-harm	Age-standardized	-1.95665944378317	-2.09532179854458	-1.81780070158675	-1.96 (-2.1 to -1.82)
7	Global	Prevalence	Male	Self-harm	Age-standardized	-0.962842044140366	-1.04943773763083	-0.876170567208556	-0.96 (-1.05 to -0.88)
8	Global	Prevalence	Female	Self-harm	Age-standardized	-1.84363169115319	-1.95091581638496	-1.73623017692568	-1.84 (-1.95 to -1.74)
9	Global	Prevalence	Both	Self-harm	Age-standardized	-1.45645642311897	-1.54914937414359	-1.36367620029207	-1.46 (-1.55 to -1.36)
10	Global	Incidence	Male	Self-harm	Age-standardized	-0.934198223207905	-1.02081824422843	-0.847502398084854	-0.93 (-1.02 to -0.85)
11	Global	Incidence	Female	Self-harm	Age-standardized	-1.71545379772171	-1.82623527323922	-1.60454731390539	-1.72 (-1.83 to -1.6)
12	Global	Incidence	Both	Self-harm	Age-standardized	-1.41728173047269	-1.5125147287964	-1.32195664609414	-1.42 (-1.51 to -1.32)
13	High-middle SDI	Deaths	Male	Self-harm	Age-standardized	-2.83780611314202	-3.1978490240495	-2.47642406982489	-2.84 (-3.2 to -2.48)
14	High-middle SDI	Deaths	Female	Self-harm	Age-standardized	-3.71595140584435	-3.97036287666476	-3.46086592230845	-3.72 (-3.97 to -3.46)
15	High-middle SDI	Deaths	Both	Self-harm	Age-standardized	-3.04929548212055	-3.37229807277659	-2.72521317341792	-3.05 (-3.37 to -2.73)
16	High-middle SDI	DALYs (Disability-Adjusted Life Years)	Male	Self-harm	Age-standardized	-2.74934943931218	-3.11087316446572	-2.38647675573452	-2.75 (-3.11 to -2.39)
17	High-middle SDI	DALYs (Disability-Adjusted Life Years)	Female	Self-harm	Age-standardized	-3.82936569644161	-4.05547668718127	-3.60272183338816	-3.83 (-4.06 to -3.6)
18	High-middle SDI	DALYs (Disability-Adjusted Life Years)	Both	Self-harm	Age-standardized	-3.01848797975682	-3.33106098178219	-2.70490429236977	-3.02 (-3.33 to -2.7)
19	High-middle SDI	Prevalence	Male	Self-harm	Age-standardized	-1.50204426404005	-1.64680546693519	-1.35706999428965	-1.5 (-1.65 to -1.36)
20	High-middle SDI	Prevalence	Female	Self-harm	Age-standardized	-2.43834113440679	-2.5613736779947	-2.31515324167908	-2.44 (-2.56 to -2.32)
21	High-middle SDI	Prevalence	Both	Self-harm	Age-standardized	-1.95150760982802	-2.07797183631577	-1.82488005746886	-1.95 (-2.08 to -1.82)
22	High-middle SDI	Incidence	Male	Self-harm	Age-standardized	-1.24062706637881	-1.38358353809996	-1.09746336189113	-1.24 (-1.38 to -1.1)
23	High-middle SDI	Incidence	Female	Self-harm	Age-standardized	-2.25351433684076	-2.37237728882261	-2.13450666760612	-2.25 (-2.37 to -2.13)
24	High-middle SDI	Incidence	Both	Self-harm	Age-standardized	-1.78874276481455	-1.90558190924216	-1.67176445461241	-1.79 (-1.91 to -1.67)
25	High SDI	Deaths	Male	Self-harm	Age-standardized	-0.766723978816464	-0.846164625601054	-0.687219685312235	-0.77 (-0.85 to -0.69)
26	High SDI	Deaths	Female	Self-harm	Age-standardized	-0.811483879065367	-0.899609853095051	-0.723279538166621	-0.81 (-0.9 to -0.72)
27	High SDI	Deaths	Both	Self-harm	Age-standardized	-0.705871026441907	-0.777319580165114	-0.634371023838165	-0.71 (-0.78 to -0.63)
28	High SDI	DALYs (Disability-Adjusted Life Years)	Male	Self-harm	Age-standardized	-0.713231045970242	-0.781777217583934	-0.644637518361735	-0.71 (-0.78 to -0.64)
29	High SDI	DALYs (Disability-Adjusted Life Years)	Female	Self-harm	Age-standardized	-0.579674861035084	-0.652752975229032	-0.50654299184606	-0.58 (-0.65 to -0.51)
30	High SDI	DALYs (Disability-Adjusted Life Years)	Both	Self-harm	Age-standardized	-0.640214340667067	-0.695943101144214	-0.584454305589055	-0.64 (-0.7 to -0.58)
31	High SDI	Prevalence	Male	Self-harm	Age-standardized	-0.220154671279071	-0.321590162939778	-0.118615956071899	-0.22 (-0.32 to -0.12)
32	High SDI	Prevalence	Female	Self-harm	Age-standardized	0.110457442158651	-0.0247514275206751	0.245849171482737	0.11 (-0.02 to 0.25)
33	High SDI	Prevalence	Both	Self-harm	Age-standardized	-0.0551284827631338	-0.170014280987674	0.0598895277074352	-0.06 (-0.17 to 0.06)
34	High SDI	Incidence	Male	Self-harm	Age-standardized	-0.255994648796587	-0.356645620057172	-0.155242008758616	-0.26 (-0.36 to -0.16)
35	High SDI	Incidence	Female	Self-harm	Age-standardized	0.107665413527469	-0.027830340633106	0.243344809790202	0.11 (-0.03 to 0.24)
36	High SDI	Incidence	Both	Self-harm	Age-standardized	-0.0704247687848936	-0.187049200777956	0.0463359306767552	-0.07 (-0.19 to 0.05)
37	Low SDI	Deaths	Male	Self-harm	Age-standardized	-0.661177615510844	-0.730345331984761	-0.591961705326405	-0.66 (-0.73 to -0.59)
38	Low SDI	Deaths	Female	Self-harm	Age-standardized	-1.15485842716879	-1.29623948479778	-1.01327485847689	-1.15 (-1.3 to -1.01)
39	Low SDI	Deaths	Both	Self-harm	Age-standardized	-0.843075975457941	-0.926688241803886	-0.759393145092691	-0.84 (-0.93 to -0.76)
40	Low SDI	DALYs (Disability-Adjusted Life Years)	Male	Self-harm	Age-standardized	-0.680875558403404	-0.755682132022006	-0.606012598448769	-0.68 (-0.76 to -0.61)
41	Low SDI	DALYs (Disability-Adjusted Life Years)	Female	Self-harm	Age-standardized	-1.43600953080605	-1.61338701493673	-1.25831225955267	-1.44 (-1.61 to -1.26)
42	Low SDI	DALYs (Disability-Adjusted Life Years)	Both	Self-harm	Age-standardized	-0.942330025713112	-1.04164351779024	-0.842916863733822	-0.94 (-1.04 to -0.84)
43	Low SDI	Prevalence	Male	Self-harm	Age-standardized	-0.0168968275404024	-0.0713250890433281	0.0375610794636883	-0.02 (-0.07 to 0.04)
44	Low SDI	Prevalence	Female	Self-harm	Age-standardized	-1.11056438220533	-1.24717791141901	-0.973761863391442	-1.11 (-1.25 to -0.97)
45	Low SDI	Prevalence	Both	Self-harm	Age-standardized	-0.637813400189069	-0.738261659898565	-0.537263491515449	-0.64 (-0.74 to -0.54)
46	Low SDI	Incidence	Male	Self-harm	Age-standardized	0.027218546037644	-0.028753080246291	0.0832215095614819	0.03 (-0.03 to 0.08)
47	Low SDI	Incidence	Female	Self-harm	Age-standardized	-0.952867173914484	-1.09264415525029	-0.812892658185571	-0.95 (-1.09 to -0.81)
48	Low SDI	Incidence	Both	Self-harm	Age-standardized	-0.570856347627835	-0.677736137770391	-0.463861545109445	-0.57 (-0.68 to -0.46)
49	Middle SDI	Deaths	Male	Self-harm	Age-standardized	-1.90978179797155	-2.06264136665765	-1.75668364772614	-1.91 (-2.06 to -1.76)
50	Middle SDI	Deaths	Female	Self-harm	Age-standardized	-3.65938433740426	-3.82703799056635	-3.49143842177221	-3.66 (-3.83 to -3.49)
51	Middle SDI	Deaths	Both	Self-harm	Age-standardized	-2.60476273341368	-2.7528982878925	-2.45640152550032	-2.6 (-2.75 to -2.46)
52	Middle SDI	DALYs (Disability-Adjusted Life Years)	Male	Self-harm	Age-standardized	-1.8308393472974	-1.96039347338464	-1.70111402232248	-1.83 (-1.96 to -1.7)
53	Middle SDI	DALYs (Disability-Adjusted Life Years)	Female	Self-harm	Age-standardized	-3.66423038830925	-3.82478687405265	-3.50340586692262	-3.66 (-3.82 to -3.5)
54	Middle SDI	DALYs (Disability-Adjusted Life Years)	Both	Self-harm	Age-standardized	-2.56449121461546	-2.70385656626324	-2.42492623839312	-2.56 (-2.7 to -2.42)
55	Middle SDI	Prevalence	Male	Self-harm	Age-standardized	-1.02731175112469	-1.16287991609121	-0.891557636513596	-1.03 (-1.16 to -0.89)
56	Middle SDI	Prevalence	Female	Self-harm	Age-standardized	-2.91175636719355	-3.13135714224794	-2.69165775817575	-2.91 (-3.13 to -2.69)
57	Middle SDI	Prevalence	Both	Self-harm	Age-standardized	-2.18649166673691	-2.37866152581072	-1.9939435168579	-2.19 (-2.38 to -1.99)
58	Middle SDI	Incidence	Male	Self-harm	Age-standardized	-0.760615766531536	-0.888971041817921	-0.632094262755056	-0.76 (-0.89 to -0.63)
59	Middle SDI	Incidence	Female	Self-harm	Age-standardized	-2.48569319313258	-2.71302583951943	-2.25782933347118	-2.49 (-2.71 to -2.26)
60	Middle SDI	Incidence	Both	Self-harm	Age-standardized	-1.90277875058149	-2.09956491969397	-1.70559702861656	-1.9 (-2.1 to -1.71)
61	Low-middle SDI	Deaths	Male	Self-harm	Age-standardized	-0.785411212313769	-0.892516200698912	-0.678190476074902	-0.79 (-0.89 to -0.68)
62	Low-middle SDI	Deaths	Female	Self-harm	Age-standardized	-1.92495468502444	-2.10717548013365	-1.74239469837251	-1.92 (-2.11 to -1.74)
63	Low-middle SDI	Deaths	Both	Self-harm	Age-standardized	-1.24702633974064	-1.37462307237232	-1.11926452864047	-1.25 (-1.37 to -1.12)
64	Low-middle SDI	DALYs (Disability-Adjusted Life Years)	Male	Self-harm	Age-standardized	-0.915794820238758	-1.05673573513999	-0.77465314036741	-0.92 (-1.06 to -0.77)
65	Low-middle SDI	DALYs (Disability-Adjusted Life Years)	Female	Self-harm	Age-standardized	-2.2228947946941	-2.45174183274599	-1.99351088424889	-2.22 (-2.45 to -1.99)
66	Low-middle SDI	DALYs (Disability-Adjusted Life Years)	Both	Self-harm	Age-standardized	-1.46902549859512	-1.63603218615099	-1.30173525971138	-1.47 (-1.64 to -1.3)
67	Low-middle SDI	Prevalence	Male	Self-harm	Age-standardized	-0.60219072244776	-0.704229183716643	-0.500047404270143	-0.6 (-0.7 to -0.5)
68	Low-middle SDI	Prevalence	Female	Self-harm	Age-standardized	-1.70566234051108	-1.83630454981328	-1.57484626462029	-1.71 (-1.84 to -1.57)
69	Low-middle SDI	Prevalence	Both	Self-harm	Age-standardized	-1.30920283383805	-1.42767963636429	-1.19058363076078	-1.31 (-1.43 to -1.19)
70	Low-middle SDI	Incidence	Male	Self-harm	Age-standardized	-0.376327853846703	-0.466472369875204	-0.286101696647001	-0.38 (-0.47 to -0.29)
71	Low-middle SDI	Incidence	Female	Self-harm	Age-standardized	-1.40161022711461	-1.51092183940227	-1.29217729143959	-1.4 (-1.51 to -1.29)
72	Low-middle SDI	Incidence	Both	Self-harm	Age-standardized	-1.09639083139018	-1.19638781449282	-0.996292643519736	-1.1 (-1.2 to -1)
