# Supplementary material for: Bridging Three Decades: Global Self-Harm Trends From 1990–2021 and Projections to 2040
Source: Actas Esp Psiquiatr. 2026 Jun 15;54(3):644–56. doi: 10.62641/aep.v54i3.2111 (PMC13294765; doi:10.62641/aep.v54i3.2111)
Supplement: Supplementary file 1 [file ActEsp-54-3-644-656-s1.zip › Supplementary Table 2.csv]

	region	measure	sex	age	cause	metric	year	Concentration_index	SE	P	uci	lci
1	All included	DALYs (Disability-Adjusted Life Years)	Both	Age-standardized	Self-harm	Rate	1990	-0.00362364	0.01962461	0.8537	0.0348405956	-0.0420878756
2	All included	DALYs (Disability-Adjusted Life Years)	Both	Age-standardized	Self-harm	Rate	1991	-0.00604844	0.01986992	0.7611	0.0328966032	-0.0449934832
3	All included	DALYs (Disability-Adjusted Life Years)	Both	Age-standardized	Self-harm	Rate	1992	0.00167687	0.02068645	0.9355	0.042222312	-0.038868572
4	All included	DALYs (Disability-Adjusted Life Years)	Both	Age-standardized	Self-harm	Rate	1993	-0.000524	0.02240359	0.9814	0.0433870364	-0.0444350364
5	All included	DALYs (Disability-Adjusted Life Years)	Both	Age-standardized	Self-harm	Rate	1994	0.01354493	0.02383256	0.5704	0.0602567476	-0.0331668876
6	All included	DALYs (Disability-Adjusted Life Years)	Both	Age-standardized	Self-harm	Rate	1995	0.01804391	0.0237597	0.4485	0.064612922	-0.028525102
7	All included	DALYs (Disability-Adjusted Life Years)	Both	Age-standardized	Self-harm	Rate	1996	0.02965724	0.02335171	0.2055	0.0754265916	-0.0161121116
8	All included	DALYs (Disability-Adjusted Life Years)	Both	Age-standardized	Self-harm	Rate	1997	0.02513135	0.02289227	0.2736	0.0700001992	-0.0197374992
9	All included	DALYs (Disability-Adjusted Life Years)	Both	Age-standardized	Self-harm	Rate	1998	0.02207665	0.0227972	0.334	0.066759162	-0.022605862
10	All included	DALYs (Disability-Adjusted Life Years)	Both	Age-standardized	Self-harm	Rate	1999	0.0291901	0.02380511	0.2215	0.0758481156	-0.0174679156
11	All included	DALYs (Disability-Adjusted Life Years)	Both	Age-standardized	Self-harm	Rate	2000	0.03373101	0.02418895	0.1647	0.081141352	-0.013679332
12	All included	DALYs (Disability-Adjusted Life Years)	Both	Age-standardized	Self-harm	Rate	2001	0.03315596	0.0239844	0.1684	0.080165384	-0.013853464
13	All included	DALYs (Disability-Adjusted Life Years)	Both	Age-standardized	Self-harm	Rate	2002	0.03653042	0.02373929	0.1254	0.0830594284	-0.00999858839999999
14	All included	DALYs (Disability-Adjusted Life Years)	Both	Age-standardized	Self-harm	Rate	2003	0.03885884	0.02358757	0.101	0.0850904772	-0.0073727972
15	All included	DALYs (Disability-Adjusted Life Years)	Both	Age-standardized	Self-harm	Rate	2004	0.03263925	0.02374342	0.1708	0.0791763532	-0.0138978532
16	All included	DALYs (Disability-Adjusted Life Years)	Both	Age-standardized	Self-harm	Rate	2005	0.0321723	0.02430647	0.1871	0.0798129812	-0.0154683812
17	All included	DALYs (Disability-Adjusted Life Years)	Both	Age-standardized	Self-harm	Rate	2006	0.0241183	0.02418978	0.3199	0.0715302688	-0.0232936688
18	All included	DALYs (Disability-Adjusted Life Years)	Both	Age-standardized	Self-harm	Rate	2007	0.02278769	0.0241609	0.3467	0.070143054	-0.024567674
19	All included	DALYs (Disability-Adjusted Life Years)	Both	Age-standardized	Self-harm	Rate	2008	0.0244987	0.02405151	0.3096	0.0716396596	-0.0226422596
20	All included	DALYs (Disability-Adjusted Life Years)	Both	Age-standardized	Self-harm	Rate	2009	0.02197169	0.02363264	0.3536	0.0682916644	-0.0243482844
21	All included	DALYs (Disability-Adjusted Life Years)	Both	Age-standardized	Self-harm	Rate	2010	0.01530269	0.02365446	0.5184	0.0616654316	-0.0310600516
22	All included	DALYs (Disability-Adjusted Life Years)	Both	Age-standardized	Self-harm	Rate	2011	0.0115214	0.02352868	0.6249	0.0576376128	-0.0345948128
23	All included	DALYs (Disability-Adjusted Life Years)	Both	Age-standardized	Self-harm	Rate	2012	0.00726823	0.02363707	0.7588	0.0535968872	-0.0390604272
24	All included	DALYs (Disability-Adjusted Life Years)	Both	Age-standardized	Self-harm	Rate	2013	0.00618441	0.02348784	0.7926	0.0522205764	-0.0398517564
25	All included	DALYs (Disability-Adjusted Life Years)	Both	Age-standardized	Self-harm	Rate	2014	0.01159367	0.02304484	0.6154	0.0567615564	-0.0335742164
26	All included	DALYs (Disability-Adjusted Life Years)	Both	Age-standardized	Self-harm	Rate	2015	0.01282492	0.02244396	0.5684	0.0568150816	-0.0311652416
27	All included	DALYs (Disability-Adjusted Life Years)	Both	Age-standardized	Self-harm	Rate	2016	0.01260578	0.0219075	0.5657	0.05554448	-0.03033292
28	All included	DALYs (Disability-Adjusted Life Years)	Both	Age-standardized	Self-harm	Rate	2017	0.00917634	0.02151374	0.6702	0.0513432704	-0.0329905904
29	All included	DALYs (Disability-Adjusted Life Years)	Both	Age-standardized	Self-harm	Rate	2018	0.01321002	0.02097747	0.5296	0.0543258612	-0.0279058212
30	All included	DALYs (Disability-Adjusted Life Years)	Both	Age-standardized	Self-harm	Rate	2019	0.01447239	0.02054126	0.4819	0.0547332596	-0.0257884796
31	All included	DALYs (Disability-Adjusted Life Years)	Both	Age-standardized	Self-harm	Rate	2020	0.00772278	0.02060687	0.7082	0.0481122452	-0.0326666852
32	All included	DALYs (Disability-Adjusted Life Years)	Both	Age-standardized	Self-harm	Rate	2021	0.00634003	0.02059732	0.7585	0.0467107772	-0.0340307172
33	All included	DALYs (Disability-Adjusted Life Years)	Female	Age-standardized	Self-harm	Rate	1990	-0.09931751	0.0270877	3e-04	-0.046225618	-0.152409402
34	All included	DALYs (Disability-Adjusted Life Years)	Female	Age-standardized	Self-harm	Rate	1991	-0.10961345	0.02727633	1e-04	-0.0561518432	-0.1630750568
35	All included	DALYs (Disability-Adjusted Life Years)	Female	Age-standardized	Self-harm	Rate	1992	-0.11117946	0.02739551	1e-04	-0.0574842604	-0.1648746596
36	All included	DALYs (Disability-Adjusted Life Years)	Female	Age-standardized	Self-harm	Rate	1993	-0.12888647	0.02691893	0	-0.0761253672	-0.1816475728
37	All included	DALYs (Disability-Adjusted Life Years)	Female	Age-standardized	Self-harm	Rate	1994	-0.11878669	0.02727133	0	-0.0653348832	-0.1722384968
38	All included	DALYs (Disability-Adjusted Life Years)	Female	Age-standardized	Self-harm	Rate	1995	-0.11462856	0.02726774	0	-0.0611837896	-0.1680733304
39	All included	DALYs (Disability-Adjusted Life Years)	Female	Age-standardized	Self-harm	Rate	1996	-0.09663433	0.0276425	6e-04	-0.04245503	-0.15081363
40	All included	DALYs (Disability-Adjusted Life Years)	Female	Age-standardized	Self-harm	Rate	1997	-0.09753854	0.02758154	5e-04	-0.0434787216	-0.1515983584
41	All included	DALYs (Disability-Adjusted Life Years)	Female	Age-standardized	Self-harm	Rate	1998	-0.09894982	0.0276325	4e-04	-0.04479012	-0.15310952
42	All included	DALYs (Disability-Adjusted Life Years)	Female	Age-standardized	Self-harm	Rate	1999	-0.08654212	0.02826975	0.0025	-0.03113341	-0.14195083
43	All included	DALYs (Disability-Adjusted Life Years)	Female	Age-standardized	Self-harm	Rate	2000	-0.08119656	0.02829452	0.0045	-0.0257393008	-0.1366538192
44	All included	DALYs (Disability-Adjusted Life Years)	Female	Age-standardized	Self-harm	Rate	2001	-0.08050147	0.02787387	0.0043	-0.0258686848	-0.1351342552
45	All included	DALYs (Disability-Adjusted Life Years)	Female	Age-standardized	Self-harm	Rate	2002	-0.07410491	0.02756081	0.0078	-0.0200857224	-0.1281240976
46	All included	DALYs (Disability-Adjusted Life Years)	Female	Age-standardized	Self-harm	Rate	2003	-0.06904684	0.0274017	0.0125	-0.015339508	-0.122754172
47	All included	DALYs (Disability-Adjusted Life Years)	Female	Age-standardized	Self-harm	Rate	2004	-0.07060517	0.02756536	0.0112	-0.0165770644	-0.1246332756
48	All included	DALYs (Disability-Adjusted Life Years)	Female	Age-standardized	Self-harm	Rate	2005	-0.06892515	0.02816229	0.0152	-0.0137270616	-0.1241232384
49	All included	DALYs (Disability-Adjusted Life Years)	Female	Age-standardized	Self-harm	Rate	2006	-0.07413369	0.02844688	0.0098	-0.0183778052	-0.1298895748
50	All included	DALYs (Disability-Adjusted Life Years)	Female	Age-standardized	Self-harm	Rate	2007	-0.06860109	0.02818033	0.0158	-0.0133676432	-0.1238345368
51	All included	DALYs (Disability-Adjusted Life Years)	Female	Age-standardized	Self-harm	Rate	2008	-0.06280976	0.02793053	0.0256	-0.00806592120000001	-0.1175535988
52	All included	DALYs (Disability-Adjusted Life Years)	Female	Age-standardized	Self-harm	Rate	2009	-0.06123839	0.02786583	0.0291	-0.00662136319999999	-0.1158554168
53	All included	DALYs (Disability-Adjusted Life Years)	Female	Age-standardized	Self-harm	Rate	2010	-0.06284365	0.02806983	0.0263	-0.0078267832	-0.1178605168
54	All included	DALYs (Disability-Adjusted Life Years)	Female	Age-standardized	Self-harm	Rate	2011	-0.06288525	0.02832477	0.0275	-0.00736870080000001	-0.1184017992
55	All included	DALYs (Disability-Adjusted Life Years)	Female	Age-standardized	Self-harm	Rate	2012	-0.06856747	0.0288767	0.0185	-0.011969138	-0.125165802
56	All included	DALYs (Disability-Adjusted Life Years)	Female	Age-standardized	Self-harm	Rate	2013	-0.06862245	0.02865758	0.0176	-0.0124535932	-0.1247913068
57	All included	DALYs (Disability-Adjusted Life Years)	Female	Age-standardized	Self-harm	Rate	2014	-0.05702221	0.02746926	0.0392	-0.0031824604	-0.1108619596
58	All included	DALYs (Disability-Adjusted Life Years)	Female	Age-standardized	Self-harm	Rate	2015	-0.05431627	0.0270433	0.0459	-0.001311402	-0.107321138
59	All included	DALYs (Disability-Adjusted Life Years)	Female	Age-standardized	Self-harm	Rate	2016	-0.05490035	0.02719458	0.0448	-0.0015989732	-0.1082017268
60	All included	DALYs (Disability-Adjusted Life Years)	Female	Age-standardized	Self-harm	Rate	2017	-0.05649532	0.02737019	0.0403	-0.00284974760000001	-0.1101408924
61	All included	DALYs (Disability-Adjusted Life Years)	Female	Age-standardized	Self-harm	Rate	2018	-0.04389129	0.02576852	0.0901	0.0066150092	-0.0943975892
62	All included	DALYs (Disability-Adjusted Life Years)	Female	Age-standardized	Self-harm	Rate	2019	-0.04016677	0.02494772	0.109	0.0087307612	-0.0890643012
63	All included	DALYs (Disability-Adjusted Life Years)	Female	Age-standardized	Self-harm	Rate	2020	-0.04647486	0.02584249	0.0736	0.0041764204	-0.0971261404
64	All included	DALYs (Disability-Adjusted Life Years)	Female	Age-standardized	Self-harm	Rate	2021	-0.0469264	0.02613957	0.0741	0.0043071572	-0.0981599572
65	All included	DALYs (Disability-Adjusted Life Years)	Male	Age-standardized	Self-harm	Rate	1990	0.0564218	0.01994757	0.0051	0.0955190372	0.0173245628
66	All included	DALYs (Disability-Adjusted Life Years)	Male	Age-standardized	Self-harm	Rate	1991	0.05818201	0.02041566	0.0048	0.0981967036	0.0181673164
67	All included	DALYs (Disability-Adjusted Life Years)	Male	Age-standardized	Self-harm	Rate	1992	0.07050518	0.02227297	0.0018	0.1141602012	0.0268501588
68	All included	DALYs (Disability-Adjusted Life Years)	Male	Age-standardized	Self-harm	Rate	1993	0.07542801	0.02594055	0.004	0.126271488	0.024584532
69	All included	DALYs (Disability-Adjusted Life Years)	Male	Age-standardized	Self-harm	Rate	1994	0.09020787	0.02847487	0.0018	0.1460186152	0.0343971248
70	All included	DALYs (Disability-Adjusted Life Years)	Male	Age-standardized	Self-harm	Rate	1995	0.09375095	0.02849024	0.0012	0.1495918204	0.0379100796
71	All included	DALYs (Disability-Adjusted Life Years)	Male	Age-standardized	Self-harm	Rate	1996	0.10091162	0.02779255	4e-04	0.155385018	0.046438222
72	All included	DALYs (Disability-Adjusted Life Years)	Male	Age-standardized	Self-harm	Rate	1997	0.09355696	0.0268054	6e-04	0.146095544	0.041018376
73	All included	DALYs (Disability-Adjusted Life Years)	Male	Age-standardized	Self-harm	Rate	1998	0.08831234	0.02636461	0.001	0.1399869756	0.0366377044
74	All included	DALYs (Disability-Adjusted Life Years)	Male	Age-standardized	Self-harm	Rate	1999	0.09164699	0.02771522	0.0011	0.1459688212	0.0373251588
75	All included	DALYs (Disability-Adjusted Life Years)	Male	Age-standardized	Self-harm	Rate	2000	0.09450421	0.02841938	0.001	0.1502061948	0.0388022252
76	All included	DALYs (Disability-Adjusted Life Years)	Male	Age-standardized	Self-harm	Rate	2001	0.0922174	0.02827196	0.0013	0.1476304416	0.0368043584
77	All included	DALYs (Disability-Adjusted Life Years)	Male	Age-standardized	Self-harm	Rate	2002	0.09355623	0.02792215	0.001	0.148283644	0.038828816
78	All included	DALYs (Disability-Adjusted Life Years)	Male	Age-standardized	Self-harm	Rate	2003	0.09395557	0.02770721	8e-04	0.1482617016	0.0396494384
79	All included	DALYs (Disability-Adjusted Life Years)	Male	Age-standardized	Self-harm	Rate	2004	0.08451969	0.02755414	0.0025	0.1385258044	0.0305135756
80	All included	DALYs (Disability-Adjusted Life Years)	Male	Age-standardized	Self-harm	Rate	2005	0.08220226	0.02807059	0.0038	0.1372206164	0.0271839036
81	All included	DALYs (Disability-Adjusted Life Years)	Male	Age-standardized	Self-harm	Rate	2006	0.07188535	0.02749557	0.0096	0.1257766672	0.0179940328
82	All included	DALYs (Disability-Adjusted Life Years)	Male	Age-standardized	Self-harm	Rate	2007	0.06548075	0.02712515	0.0167	0.118646044	0.012315456
83	All included	DALYs (Disability-Adjusted Life Years)	Male	Age-standardized	Self-harm	Rate	2008	0.06398739	0.02676044	0.0177	0.1164378524	0.0115369276
84	All included	DALYs (Disability-Adjusted Life Years)	Male	Age-standardized	Self-harm	Rate	2009	0.05863232	0.02612683	0.0259	0.1098409068	0.0074237332
85	All included	DALYs (Disability-Adjusted Life Years)	Male	Age-standardized	Self-harm	Rate	2010	0.04876095	0.02591108	0.0613	0.0995466668	-0.0020247668
86	All included	DALYs (Disability-Adjusted Life Years)	Male	Age-standardized	Self-harm	Rate	2011	0.04279007	0.0255222	0.0952	0.092813582	-0.007233442
87	All included	DALYs (Disability-Adjusted Life Years)	Male	Age-standardized	Self-harm	Rate	2012	0.03889046	0.02541538	0.1275	0.0887046048	-0.0109236848
88	All included	DALYs (Disability-Adjusted Life Years)	Male	Age-standardized	Self-harm	Rate	2013	0.036564	0.02527531	0.1496	0.0861036076	-0.0129756076
89	All included	DALYs (Disability-Adjusted Life Years)	Male	Age-standardized	Self-harm	Rate	2014	0.03787842	0.02501598	0.1315	0.0869097408	-0.0111529008
90	All included	DALYs (Disability-Adjusted Life Years)	Male	Age-standardized	Self-harm	Rate	2015	0.03807745	0.02433385	0.1192	0.085771796	-0.009616896
91	All included	DALYs (Disability-Adjusted Life Years)	Male	Age-standardized	Self-harm	Rate	2016	0.03779762	0.02358722	0.1106	0.0840285712	-0.0084333312
92	All included	DALYs (Disability-Adjusted Life Years)	Male	Age-standardized	Self-harm	Rate	2017	0.03303427	0.02279422	0.1488	0.0777109412	-0.0116424012
93	All included	DALYs (Disability-Adjusted Life Years)	Male	Age-standardized	Self-harm	Rate	2018	0.03216144	0.02247938	0.1541	0.0762210248	-0.0118981448
94	All included	DALYs (Disability-Adjusted Life Years)	Male	Age-standardized	Self-harm	Rate	2019	0.03173026	0.02219776	0.1544	0.0752378696	-0.0117773496
95	All included	DALYs (Disability-Adjusted Life Years)	Male	Age-standardized	Self-harm	Rate	2020	0.02496524	0.02199171	0.2576	0.0680689916	-0.0181385116
96	All included	DALYs (Disability-Adjusted Life Years)	Male	Age-standardized	Self-harm	Rate	2021	0.02283963	0.02192034	0.2987	0.0658034964	-0.0201242364
97	All included	Deaths	Both	Age-standardized	Self-harm	Rate	1990	0.00447	0.01961529	0.82	0.0429159684	-0.0339759684
98	All included	Deaths	Both	Age-standardized	Self-harm	Rate	1991	-6.611e-05	0.01971191	0.9973	0.0385692336	-0.0387014536
99	All included	Deaths	Both	Age-standardized	Self-harm	Rate	1992	0.00639013	0.02031739	0.7535	0.0462122144	-0.0334319544
100	All included	Deaths	Both	Age-standardized	Self-harm	Rate	1993	0.00086116	0.021833	0.9686	0.04365384	-0.04193152
101	All included	Deaths	Both	Age-standardized	Self-harm	Rate	1994	0.01430281	0.02303743	0.5354	0.0594561728	-0.0308505528
102	All included	Deaths	Both	Age-standardized	Self-harm	Rate	1995	0.01811295	0.02285489	0.429	0.0629085344	-0.0266826344
103	All included	Deaths	Both	Age-standardized	Self-harm	Rate	1996	0.03173967	0.02226624	0.1556	0.0753815004	-0.0119021604
104	All included	Deaths	Both	Age-standardized	Self-harm	Rate	1997	0.02722861	0.02168974	0.2108	0.0697405004	-0.0152832804
105	All included	Deaths	Both	Age-standardized	Self-harm	Rate	1998	0.02513033	0.02141928	0.2421	0.0671121188	-0.0168514588
106	All included	Deaths	Both	Age-standardized	Self-harm	Rate	1999	0.03647701	0.02208458	0.1002	0.0797627868	-0.0068087668
107	All included	Deaths	Both	Age-standardized	Self-harm	Rate	2000	0.04201257	0.02226347	0.0606	0.0856489712	-0.0016238312
108	All included	Deaths	Both	Age-standardized	Self-harm	Rate	2001	0.04085579	0.02195821	0.0643	0.0838938816	-0.00218230159999999
109	All included	Deaths	Both	Age-standardized	Self-harm	Rate	2002	0.0439586	0.02165219	0.0436	0.0863968924	0.0015203076
110	All included	Deaths	Both	Age-standardized	Self-harm	Rate	2003	0.0459022	0.02148659	0.0339	0.0880159164	0.0037884836
111	All included	Deaths	Both	Age-standardized	Self-harm	Rate	2004	0.04068939	0.02139166	0.0586	0.0826170436	-0.0012382636
112	All included	Deaths	Both	Age-standardized	Self-harm	Rate	2005	0.04253498	0.02159776	0.0503	0.0848665896	0.0002033704
113	All included	Deaths	Both	Age-standardized	Self-harm	Rate	2006	0.03326566	0.02128805	0.1197	0.074990238	-0.008458918
114	All included	Deaths	Both	Age-standardized	Self-harm	Rate	2007	0.02965736	0.02121689	0.1637	0.0712424644	-0.0119277444
115	All included	Deaths	Both	Age-standardized	Self-harm	Rate	2008	0.02978037	0.02111966	0.1601	0.0711749036	-0.0116141636
116	All included	Deaths	Both	Age-standardized	Self-harm	Rate	2009	0.02680249	0.02079773	0.199	0.0675660408	-0.0139610608
117	All included	Deaths	Both	Age-standardized	Self-harm	Rate	2010	0.01969242	0.02085847	0.3462	0.0605750212	-0.0211901812
118	All included	Deaths	Both	Age-standardized	Self-harm	Rate	2011	0.01556472	0.02076377	0.4544	0.0562617092	-0.0251322692
119	All included	Deaths	Both	Age-standardized	Self-harm	Rate	2012	0.00975618	0.02083648	0.6401	0.0505956808	-0.0310833208
120	All included	Deaths	Both	Age-standardized	Self-harm	Rate	2013	0.00597553	0.0208198	0.7744	0.046782338	-0.034831278
121	All included	Deaths	Both	Age-standardized	Self-harm	Rate	2014	0.007303	0.02065922	0.7241	0.0477950712	-0.0331890712
122	All included	Deaths	Both	Age-standardized	Self-harm	Rate	2015	0.00607261	0.02026829	0.7648	0.0457984584	-0.0336532384
123	All included	Deaths	Both	Age-standardized	Self-harm	Rate	2016	0.00382183	0.01983567	0.8474	0.0426997432	-0.0350560832
124	All included	Deaths	Both	Age-standardized	Self-harm	Rate	2017	-0.00074663	0.01944961	0.9694	0.0373746056	-0.0388678656
125	All included	Deaths	Both	Age-standardized	Self-harm	Rate	2018	0.00085224	0.01911386	0.9645	0.0383154056	-0.0366109256
126	All included	Deaths	Both	Age-standardized	Self-harm	Rate	2019	0.00031314	0.01879961	0.9867	0.0371603756	-0.0365340956
127	All included	Deaths	Both	Age-standardized	Self-harm	Rate	2020	-0.00592538	0.01879567	0.7529	0.0309141332	-0.0427648932
128	All included	Deaths	Both	Age-standardized	Self-harm	Rate	2021	-0.00681517	0.01876182	0.7168	0.0299579972	-0.0435883372
129	All included	Deaths	Female	Age-standardized	Self-harm	Rate	1990	-0.06110586	0.02742209	0.027	-0.0073585636	-0.1148531564
130	All included	Deaths	Female	Age-standardized	Self-harm	Rate	1991	-0.07306346	0.0274217	0.0083	-0.019316928	-0.126809992
131	All included	Deaths	Female	Age-standardized	Self-harm	Rate	1992	-0.07506021	0.02730453	0.0065	-0.0215433312	-0.1285770888
132	All included	Deaths	Female	Age-standardized	Self-harm	Rate	1993	-0.0957415	0.02673395	4e-04	-0.043342958	-0.148140042
133	All included	Deaths	Female	Age-standardized	Self-harm	Rate	1994	-0.08552853	0.02687944	0.0017	-0.0328448276	-0.1382122324
134	All included	Deaths	Female	Age-standardized	Self-harm	Rate	1995	-0.08114855	0.02661938	0.0026	-0.0289745652	-0.1333225348
135	All included	Deaths	Female	Age-standardized	Self-harm	Rate	1996	-0.05975466	0.0265492	0.0255	-0.00771822800000001	-0.111791092
136	All included	Deaths	Female	Age-standardized	Self-harm	Rate	1997	-0.06070195	0.02619401	0.0215	-0.0093616904	-0.1120422096
137	All included	Deaths	Female	Age-standardized	Self-harm	Rate	1998	-0.06196931	0.02601011	0.0181	-0.0109894944	-0.1129491256
138	All included	Deaths	Female	Age-standardized	Self-harm	Rate	1999	-0.04452411	0.02621262	0.0909	0.0068526252	-0.0959008452
139	All included	Deaths	Female	Age-standardized	Self-harm	Rate	2000	-0.03724164	0.02602777	0.154	0.0137727892	-0.0882560692
140	All included	Deaths	Female	Age-standardized	Self-harm	Rate	2001	-0.03726214	0.02558925	0.1469	0.01289279	-0.08741707
141	All included	Deaths	Female	Age-standardized	Self-harm	Rate	2002	-0.03136073	0.02518919	0.2146	0.0180100824	-0.0807315424
142	All included	Deaths	Female	Age-standardized	Self-harm	Rate	2003	-0.02636718	0.0249726	0.2923	0.022579116	-0.075313476
143	All included	Deaths	Female	Age-standardized	Self-harm	Rate	2004	-0.02661575	0.02494304	0.2872	0.0222726084	-0.0755041084
144	All included	Deaths	Female	Age-standardized	Self-harm	Rate	2005	-0.02166571	0.02488438	0.385	0.0271076748	-0.0704390948
145	All included	Deaths	Female	Age-standardized	Self-harm	Rate	2006	-0.02861007	0.0246823	0.2478	0.019767238	-0.076987378
146	All included	Deaths	Female	Age-standardized	Self-harm	Rate	2007	-0.02619843	0.02429396	0.2821	0.0214177316	-0.0738145916
147	All included	Deaths	Female	Age-standardized	Self-harm	Rate	2008	-0.02299242	0.02392366	0.3377	0.0238979536	-0.0698827936
148	All included	Deaths	Female	Age-standardized	Self-harm	Rate	2009	-0.02205939	0.02371097	0.3533	0.0244141112	-0.0685328912
149	All included	Deaths	Female	Age-standardized	Self-harm	Rate	2010	-0.02464953	0.02368637	0.2993	0.0217757552	-0.0710748152
150	All included	Deaths	Female	Age-standardized	Self-harm	Rate	2011	-0.02513243	0.02375362	0.2913	0.0214246652	-0.0716895252
151	All included	Deaths	Female	Age-standardized	Self-harm	Rate	2012	-0.03345306	0.02411131	0.1668	0.0138051076	-0.0807112276
152	All included	Deaths	Female	Age-standardized	Self-harm	Rate	2013	-0.03673885	0.02400624	0.1275	0.0103133804	-0.0837910804
153	All included	Deaths	Female	Age-standardized	Self-harm	Rate	2014	-0.02948989	0.02316356	0.2044	0.0159106876	-0.0748904676
154	All included	Deaths	Female	Age-standardized	Self-harm	Rate	2015	-0.03014666	0.02287386	0.189	0.0146861056	-0.0749794256
155	All included	Deaths	Female	Age-standardized	Self-harm	Rate	2016	-0.03390226	0.02298803	0.1418	0.0111542788	-0.0789587988
156	All included	Deaths	Female	Age-standardized	Self-harm	Rate	2017	-0.03741926	0.02313963	0.1074	0.0079344148	-0.0827729348
157	All included	Deaths	Female	Age-standardized	Self-harm	Rate	2018	-0.02879832	0.02203469	0.1927	0.0143896724	-0.0719863124
158	All included	Deaths	Female	Age-standardized	Self-harm	Rate	2019	-0.0272641	0.02139201	0.204	0.0146642396	-0.0691924396
159	All included	Deaths	Female	Age-standardized	Self-harm	Rate	2020	-0.03279003	0.02195934	0.1369	0.0102502764	-0.0758303364
160	All included	Deaths	Female	Age-standardized	Self-harm	Rate	2021	-0.03274514	0.02209437	0.1399	0.0105598252	-0.0760501052
161	All included	Deaths	Male	Age-standardized	Self-harm	Rate	1990	0.0494605	0.0196729	0.0127	0.088019384	0.010901616
162	All included	Deaths	Male	Age-standardized	Self-harm	Rate	1991	0.04846545	0.02002428	0.0164	0.0877130388	0.0092178612
163	All included	Deaths	Male	Age-standardized	Self-harm	Rate	1992	0.05883762	0.02160894	0.007	0.1011911424	0.0164840976
164	All included	Deaths	Male	Age-standardized	Self-harm	Rate	1993	0.0600756	0.02490894	0.0168	0.1088971224	0.0112540776
165	All included	Deaths	Male	Age-standardized	Self-harm	Rate	1994	0.07411464	0.0271436	0.0069	0.127316096	0.020913184
166	All included	Deaths	Male	Age-standardized	Self-harm	Rate	1995	0.0765917	0.02706059	0.0051	0.1296304564	0.0235529436
167	All included	Deaths	Male	Age-standardized	Self-harm	Rate	1996	0.08543448	0.02626946	0.0013	0.1369226216	0.0339463384
168	All included	Deaths	Male	Age-standardized	Self-harm	Rate	1997	0.0783566	0.02529088	0.0022	0.1279267248	0.0287864752
169	All included	Deaths	Male	Age-standardized	Self-harm	Rate	1998	0.07476673	0.02475702	0.0029	0.1232904892	0.0262429708
170	All included	Deaths	Male	Age-standardized	Self-harm	Rate	1999	0.08221549	0.02576482	0.0016	0.1327145372	0.0317164428
171	All included	Deaths	Male	Age-standardized	Self-harm	Rate	2000	0.08589104	0.02617882	0.0012	0.1372015272	0.0345805528
172	All included	Deaths	Male	Age-standardized	Self-harm	Rate	2001	0.08334468	0.02588891	0.0015	0.1340869436	0.0326024164
173	All included	Deaths	Male	Age-standardized	Self-harm	Rate	2002	0.08463644	0.02547868	0.0011	0.1345746528	0.0346982272
174	All included	Deaths	Male	Age-standardized	Self-harm	Rate	2003	0.08461053	0.02520064	9e-04	0.1340037844	0.0352172756
175	All included	Deaths	Male	Age-standardized	Self-harm	Rate	2004	0.07627737	0.02485675	0.0024	0.1249966	0.02755814
176	All included	Deaths	Male	Age-standardized	Self-harm	Rate	2005	0.07599124	0.02514063	0.0028	0.1252668748	0.0267156052
177	All included	Deaths	Male	Age-standardized	Self-harm	Rate	2006	0.06490428	0.02460102	0.009	0.1131222792	0.0166862808
178	All included	Deaths	Male	Age-standardized	Self-harm	Rate	2007	0.05742595	0.02429305	0.019	0.105040328	0.009811572
179	All included	Deaths	Male	Age-standardized	Self-harm	Rate	2008	0.05512478	0.02409884	0.0232	0.1023585064	0.0078910536
180	All included	Deaths	Male	Age-standardized	Self-harm	Rate	2009	0.04949903	0.0236544	0.0376	0.095861654	0.003136406
181	All included	Deaths	Male	Age-standardized	Self-harm	Rate	2010	0.03961352	0.02361494	0.095	0.0858988024	-0.0066717624
182	All included	Deaths	Male	Age-standardized	Self-harm	Rate	2011	0.03338917	0.02339492	0.1551	0.0792432132	-0.0124648732
183	All included	Deaths	Male	Age-standardized	Self-harm	Rate	2012	0.0283159	0.02337171	0.2271	0.0741244516	-0.0174926516
184	All included	Deaths	Male	Age-standardized	Self-harm	Rate	2013	0.0235469	0.02335095	0.3145	0.069314762	-0.022220962
185	All included	Deaths	Male	Age-standardized	Self-harm	Rate	2014	0.02124719	0.02329995	0.3629	0.066915092	-0.024420712
186	All included	Deaths	Male	Age-standardized	Self-harm	Rate	2015	0.01930685	0.02288836	0.3999	0.0641680356	-0.0255543356
187	All included	Deaths	Male	Age-standardized	Self-harm	Rate	2016	0.01731405	0.02234431	0.4393	0.0611088976	-0.0264807976
188	All included	Deaths	Male	Age-standardized	Self-harm	Rate	2017	0.01174785	0.02170398	0.5889	0.0542876508	-0.0307919508
189	All included	Deaths	Male	Age-standardized	Self-harm	Rate	2018	0.0096097	0.02147473	0.655	0.0517001708	-0.0324807708
190	All included	Deaths	Male	Age-standardized	Self-harm	Rate	2019	0.00761944	0.0212431	0.7202	0.049255916	-0.034017036
191	All included	Deaths	Male	Age-standardized	Self-harm	Rate	2020	0.00082568	0.02107537	0.9688	0.0421334052	-0.0404820452
192	All included	Deaths	Male	Age-standardized	Self-harm	Rate	2021	-0.00134027	0.02099208	0.9492	0.0398042068	-0.0424847468
193	All included	Incidence	Both	Age-standardized	Self-harm	Rate	1990	0.1064137	0.02045565	0	0.146506774	0.066320626
194	All included	Incidence	Both	Age-standardized	Self-harm	Rate	1991	0.10358031	0.0206128	0	0.143981398	0.063179222
195	All included	Incidence	Both	Age-standardized	Self-harm	Rate	1992	0.10478836	0.02069749	0	0.1453554404	0.0642212796
196	All included	Incidence	Both	Age-standardized	Self-harm	Rate	1993	0.09162526	0.02113983	0	0.1330593268	0.0501911932
197	All included	Incidence	Both	Age-standardized	Self-harm	Rate	1994	0.09964979	0.02111086	0	0.1410270756	0.0582725044
198	All included	Incidence	Both	Age-standardized	Self-harm	Rate	1995	0.10520585	0.02114212	0	0.1466444052	0.0637672948
199	All included	Incidence	Both	Age-standardized	Self-harm	Rate	1996	0.12356553	0.02088626	0	0.1645025996	0.0826284604
200	All included	Incidence	Both	Age-standardized	Self-harm	Rate	1997	0.12848231	0.02110111	0	0.1698404856	0.0871241344
201	All included	Incidence	Both	Age-standardized	Self-harm	Rate	1998	0.13374702	0.02138888	0	0.1756692248	0.0918248152
202	All included	Incidence	Both	Age-standardized	Self-harm	Rate	1999	0.15011184	0.02133029	0	0.1919192084	0.1083044716
203	All included	Incidence	Both	Age-standardized	Self-harm	Rate	2000	0.15801136	0.0214644	0	0.200081584	0.115941136
204	All included	Incidence	Both	Age-standardized	Self-harm	Rate	2001	0.1601937	0.02173727	0	0.2027987492	0.1175886508
205	All included	Incidence	Both	Age-standardized	Self-harm	Rate	2002	0.16392231	0.02197926	0	0.2070016596	0.1208429604
206	All included	Incidence	Both	Age-standardized	Self-harm	Rate	2003	0.16702752	0.02226371	0	0.2106643916	0.1233906484
207	All included	Incidence	Both	Age-standardized	Self-harm	Rate	2004	0.16797595	0.02261674	0	0.2123047604	0.1236471396
208	All included	Incidence	Both	Age-standardized	Self-harm	Rate	2005	0.17413979	0.02271049	0	0.2186523504	0.1296272296
209	All included	Incidence	Both	Age-standardized	Self-harm	Rate	2006	0.17500239	0.02295057	0	0.2199855072	0.1300192728
210	All included	Incidence	Both	Age-standardized	Self-harm	Rate	2007	0.17993469	0.02303628	0	0.2250857988	0.1347835812
211	All included	Incidence	Both	Age-standardized	Self-harm	Rate	2008	0.1828799	0.02318367	0	0.2283198932	0.1374399068
212	All included	Incidence	Both	Age-standardized	Self-harm	Rate	2009	0.18430625	0.02335381	0	0.2300797176	0.1385327824
213	All included	Incidence	Both	Age-standardized	Self-harm	Rate	2010	0.18623109	0.02343915	0	0.232171824	0.140290356
214	All included	Incidence	Both	Age-standardized	Self-harm	Rate	2011	0.18764332	0.02345448	0	0.2336141008	0.1416725392
215	All included	Incidence	Both	Age-standardized	Self-harm	Rate	2012	0.18801643	0.02343654	0	0.2339520484	0.1420808116
216	All included	Incidence	Both	Age-standardized	Self-harm	Rate	2013	0.18670659	0.0234437	0	0.232656242	0.140756938
217	All included	Incidence	Both	Age-standardized	Self-harm	Rate	2014	0.18651323	0.02340194	0	0.2323810324	0.1406454276
218	All included	Incidence	Both	Age-standardized	Self-harm	Rate	2015	0.18605745	0.02340063	0	0.2319226848	0.1401922152
219	All included	Incidence	Both	Age-standardized	Self-harm	Rate	2016	0.18800314	0.02330523	0	0.2336813908	0.1423248892
220	All included	Incidence	Both	Age-standardized	Self-harm	Rate	2017	0.18725144	0.02329257	0	0.2329048772	0.1415980028
221	All included	Incidence	Both	Age-standardized	Self-harm	Rate	2018	0.18556881	0.0233111	0	0.231258566	0.139879054
222	All included	Incidence	Both	Age-standardized	Self-harm	Rate	2019	0.18346143	0.02332418	0	0.2291768228	0.1377460372
223	All included	Incidence	Both	Age-standardized	Self-harm	Rate	2020	0.18007829	0.02314375	0	0.22544004	0.13471654
224	All included	Incidence	Both	Age-standardized	Self-harm	Rate	2021	0.17394679	0.02256487	0	0.2181739352	0.1297196448
225	All included	Incidence	Female	Age-standardized	Self-harm	Rate	1990	0.02342651	0.02368807	0.3239	0.0698551272	-0.0230021072
226	All included	Incidence	Female	Age-standardized	Self-harm	Rate	1991	0.01879124	0.02382807	0.4313	0.0654942572	-0.0279117772
227	All included	Incidence	Female	Age-standardized	Self-harm	Rate	1992	0.0193704	0.02393147	0.4192	0.0662760812	-0.0275352812
228	All included	Incidence	Female	Age-standardized	Self-harm	Rate	1993	0.00266839	0.02406039	0.9118	0.0498267544	-0.0444899744
229	All included	Incidence	Female	Age-standardized	Self-harm	Rate	1994	0.01264961	0.02411573	0.6005	0.0599164408	-0.0346172208
230	All included	Incidence	Female	Age-standardized	Self-harm	Rate	1995	0.01951801	0.02414149	0.4198	0.0668353304	-0.0277993104
231	All included	Incidence	Female	Age-standardized	Self-harm	Rate	1996	0.04197723	0.0240063	0.0819	0.089029578	-0.005075118
232	All included	Incidence	Female	Age-standardized	Self-harm	Rate	1997	0.04738397	0.02394317	0.0492	0.0943125832	0.000455356800000001
233	All included	Incidence	Female	Age-standardized	Self-harm	Rate	1998	0.05336368	0.02390417	0.0267	0.1002158532	0.0065115068
234	All included	Incidence	Female	Age-standardized	Self-harm	Rate	1999	0.07385878	0.02372692	0.0021	0.1203635432	0.0273540168
235	All included	Incidence	Female	Age-standardized	Self-harm	Rate	2000	0.0840662	0.02371961	5e-04	0.1305566356	0.0375757644
236	All included	Incidence	Female	Age-standardized	Self-harm	Rate	2001	0.08744543	0.02388612	3e-04	0.1342622252	0.0406286348
237	All included	Incidence	Female	Age-standardized	Self-harm	Rate	2002	0.09298398	0.02410086	2e-04	0.1402216656	0.0457462944
238	All included	Incidence	Female	Age-standardized	Self-harm	Rate	2003	0.0978804	0.02439809	1e-04	0.1457006564	0.0500601436
239	All included	Incidence	Female	Age-standardized	Self-harm	Rate	2004	0.10013629	0.0247677	1e-04	0.148680982	0.051591598
240	All included	Incidence	Female	Age-standardized	Self-harm	Rate	2005	0.10889863	0.02493797	0	0.1577770512	0.0600202088
241	All included	Incidence	Female	Age-standardized	Self-harm	Rate	2006	0.11164855	0.0251406	0	0.160924126	0.062372974
242	All included	Incidence	Female	Age-standardized	Self-harm	Rate	2007	0.11908721	0.02520163	0	0.1684824048	0.0696920152
243	All included	Incidence	Female	Age-standardized	Self-harm	Rate	2008	0.12412176	0.02529801	0	0.1737058596	0.0745376604
244	All included	Incidence	Female	Age-standardized	Self-harm	Rate	2009	0.12928874	0.02537937	0	0.1790323052	0.0795451748
245	All included	Incidence	Female	Age-standardized	Self-harm	Rate	2010	0.13393028	0.02545708	0	0.1838261568	0.0840344032
246	All included	Incidence	Female	Age-standardized	Self-harm	Rate	2011	0.13708011	0.02555061	0	0.1871593056	0.0870009144
247	All included	Incidence	Female	Age-standardized	Self-harm	Rate	2012	0.13820857	0.02567659	0	0.1885346864	0.0878824536
248	All included	Incidence	Female	Age-standardized	Self-harm	Rate	2013	0.13727025	0.02583772	0	0.1879121812	0.0866283188
249	All included	Incidence	Female	Age-standardized	Self-harm	Rate	2014	0.13812108	0.02593298	0	0.1889497208	0.0872924392
250	All included	Incidence	Female	Age-standardized	Self-harm	Rate	2015	0.13839315	0.02602338	0	0.1893989748	0.0873873252
251	All included	Incidence	Female	Age-standardized	Self-harm	Rate	2016	0.14178917	0.02594549	0	0.1926423304	0.0909360096
252	All included	Incidence	Female	Age-standardized	Self-harm	Rate	2017	0.14238089	0.02585994	0	0.1930663724	0.0916954076
253	All included	Incidence	Female	Age-standardized	Self-harm	Rate	2018	0.14174322	0.02580913	0	0.1923291148	0.0911573252
254	All included	Incidence	Female	Age-standardized	Self-harm	Rate	2019	0.14030814	0.02583827	0	0.1909511492	0.0896651308
255	All included	Incidence	Female	Age-standardized	Self-harm	Rate	2020	0.13749406	0.0258589	0	0.188177504	0.086810616
256	All included	Incidence	Female	Age-standardized	Self-harm	Rate	2021	0.13433329	0.02556848	0	0.1844475108	0.0842190692
257	All included	Incidence	Male	Age-standardized	Self-harm	Rate	1990	0.24578946	0.02462662	0	0.2940576352	0.1975212848
258	All included	Incidence	Male	Age-standardized	Self-harm	Rate	1991	0.2462456	0.02487399	0	0.2949986204	0.1974925796
259	All included	Incidence	Male	Age-standardized	Self-harm	Rate	1992	0.24843515	0.02507852	0	0.2975890492	0.1992812508
260	All included	Incidence	Male	Age-standardized	Self-harm	Rate	1993	0.24108612	0.02576607	0	0.2915876172	0.1905846228
261	All included	Incidence	Male	Age-standardized	Self-harm	Rate	1994	0.24538632	0.02591607	0	0.2961818172	0.1945908228
262	All included	Incidence	Male	Age-standardized	Self-harm	Rate	1995	0.24847008	0.02613358	0	0.2996918968	0.1972482632
263	All included	Incidence	Male	Age-standardized	Self-harm	Rate	1996	0.25891717	0.02615916	0	0.3101891236	0.2076452164
264	All included	Incidence	Male	Age-standardized	Self-harm	Rate	1997	0.26141873	0.02677919	0	0.3139059424	0.2089315176
265	All included	Incidence	Male	Age-standardized	Self-harm	Rate	1998	0.26364486	0.02746008	0	0.3174666168	0.2098231032
266	All included	Incidence	Male	Age-standardized	Self-harm	Rate	1999	0.2716288	0.02774144	0	0.3260020224	0.2172555776
267	All included	Incidence	Male	Age-standardized	Self-harm	Rate	2000	0.27424444	0.02798003	0	0.3290852988	0.2194035812
268	All included	Incidence	Male	Age-standardized	Self-harm	Rate	2001	0.27331913	0.02808787	0	0.3283713552	0.2182669048
269	All included	Incidence	Male	Age-standardized	Self-harm	Rate	2002	0.27297872	0.02803034	0	0.3279181864	0.2180392536
270	All included	Incidence	Male	Age-standardized	Self-harm	Rate	2003	0.27211929	0.02792847	0	0.3268590912	0.2173794888
271	All included	Incidence	Male	Age-standardized	Self-harm	Rate	2004	0.26999668	0.0278665	0	0.32461502	0.21537834
272	All included	Incidence	Male	Age-standardized	Self-harm	Rate	2005	0.27137091	0.02765111	0	0.3255670856	0.2171747344
273	All included	Incidence	Male	Age-standardized	Self-harm	Rate	2006	0.26856377	0.0276677	0	0.322792462	0.214335078
274	All included	Incidence	Male	Age-standardized	Self-harm	Rate	2007	0.26907973	0.02753997	0	0.3230580712	0.2151013888
275	All included	Incidence	Male	Age-standardized	Self-harm	Rate	2008	0.2682811	0.02747013	0	0.3221225548	0.2144396452
276	All included	Incidence	Male	Age-standardized	Self-harm	Rate	2009	0.26365814	0.02755772	0	0.3176712712	0.2096450088
277	All included	Incidence	Male	Age-standardized	Self-harm	Rate	2010	0.26132217	0.02749418	0	0.3152107628	0.2074335772
278	All included	Incidence	Male	Age-standardized	Self-harm	Rate	2011	0.26001409	0.02729352	0	0.3135093892	0.2065187908
279	All included	Incidence	Male	Age-standardized	Self-harm	Rate	2012	0.25916857	0.02698019	0	0.3120497424	0.2062873976
280	All included	Incidence	Male	Age-standardized	Self-harm	Rate	2013	0.25722487	0.0266836	0	0.309524726	0.204925014
281	All included	Incidence	Male	Age-standardized	Self-harm	Rate	2014	0.25548465	0.02640316	0	0.3072348436	0.2037344564
282	All included	Incidence	Male	Age-standardized	Self-harm	Rate	2015	0.25391895	0.0261985	0	0.30526801	0.20256989
283	All included	Incidence	Male	Age-standardized	Self-harm	Rate	2016	0.25364564	0.02602301	0	0.3046507396	0.2026405404
284	All included	Incidence	Male	Age-standardized	Self-harm	Rate	2017	0.25065027	0.02603881	0	0.3016863376	0.1996142024
285	All included	Incidence	Male	Age-standardized	Self-harm	Rate	2018	0.24714861	0.02609632	0	0.2982973972	0.1959998228
286	All included	Incidence	Male	Age-standardized	Self-harm	Rate	2019	0.24395494	0.02605838	0	0.2950293648	0.1928805152
287	All included	Incidence	Male	Age-standardized	Self-harm	Rate	2020	0.23982117	0.02558975	0	0.28997708	0.18966526
288	All included	Incidence	Male	Age-standardized	Self-harm	Rate	2021	0.23213478	0.02407152	0	0.2793149592	0.1849546008
289	All included	Prevalence	Both	Age-standardized	Self-harm	Rate	1990	0.01895015	0.02149014	0.3789	0.0610708244	-0.0231705244
290	All included	Prevalence	Both	Age-standardized	Self-harm	Rate	1991	0.01592479	0.02162291	0.4623	0.0583056936	-0.0264561136
291	All included	Prevalence	Both	Age-standardized	Self-harm	Rate	1992	0.01685703	0.02174809	0.4392	0.0594832864	-0.0257692264
292	All included	Prevalence	Both	Age-standardized	Self-harm	Rate	1993	0.00329597	0.02190856	0.8806	0.0462367476	-0.0396448076
293	All included	Prevalence	Both	Age-standardized	Self-harm	Rate	1994	0.01138373	0.02202237	0.6058	0.0545475752	-0.0317801152
294	All included	Prevalence	Both	Age-standardized	Self-harm	Rate	1995	0.01667971	0.02212896	0.4519	0.0600524716	-0.0266930516
295	All included	Prevalence	Both	Age-standardized	Self-harm	Rate	1996	0.0345756	0.02217834	0.1206	0.0780451464	-0.00889394640000001
296	All included	Prevalence	Both	Age-standardized	Self-harm	Rate	1997	0.03897201	0.02236046	0.0829	0.0827985116	-0.0048544916
297	All included	Prevalence	Both	Age-standardized	Self-harm	Rate	1998	0.04349058	0.02259313	0.0556	0.0877731148	-0.000791954799999994
298	All included	Prevalence	Both	Age-standardized	Self-harm	Rate	1999	0.05884864	0.02271231	0.0103	0.1033647676	0.0143325124
299	All included	Prevalence	Both	Age-standardized	Self-harm	Rate	2000	0.06542949	0.0228554	0.0046	0.110226074	0.020632906
300	All included	Prevalence	Both	Age-standardized	Self-harm	Rate	2001	0.06613254	0.02299789	0.0045	0.1112084044	0.0210566756
301	All included	Prevalence	Both	Age-standardized	Self-harm	Rate	2002	0.06791961	0.02310243	0.0037	0.1132003728	0.0226388472
302	All included	Prevalence	Both	Age-standardized	Self-harm	Rate	2003	0.06905794	0.02320323	0.0033	0.1145362708	0.0235796092
303	All included	Prevalence	Both	Age-standardized	Self-harm	Rate	2004	0.06829302	0.02332084	0.0038	0.1140018664	0.0225841736
304	All included	Prevalence	Both	Age-standardized	Self-harm	Rate	2005	0.0732507	0.02332357	0.0019	0.1189648972	0.0275365028
305	All included	Prevalence	Both	Age-standardized	Self-harm	Rate	2006	0.07373243	0.02333502	0.0018	0.1194690692	0.0279957908
306	All included	Prevalence	Both	Age-standardized	Self-harm	Rate	2007	0.07834306	0.02322833	9e-04	0.1238705868	0.0328155332
307	All included	Prevalence	Both	Age-standardized	Self-harm	Rate	2008	0.08142653	0.02310917	5e-04	0.1267205032	0.0361325568
308	All included	Prevalence	Both	Age-standardized	Self-harm	Rate	2009	0.08250745	0.02300892	4e-04	0.1276049332	0.0374099668
309	All included	Prevalence	Both	Age-standardized	Self-harm	Rate	2010	0.08429892	0.02289804	3e-04	0.1291790784	0.0394187616
310	All included	Prevalence	Both	Age-standardized	Self-harm	Rate	2011	0.08564381	0.02278785	2e-04	0.130307996	0.040979624
311	All included	Prevalence	Both	Age-standardized	Self-harm	Rate	2012	0.08645286	0.02266772	2e-04	0.1308815912	0.0420241288
312	All included	Prevalence	Both	Age-standardized	Self-harm	Rate	2013	0.08570279	0.02256706	2e-04	0.1299342276	0.0414713524
313	All included	Prevalence	Both	Age-standardized	Self-harm	Rate	2014	0.08641849	0.02244722	2e-04	0.1304150412	0.0424219388
314	All included	Prevalence	Both	Age-standardized	Self-harm	Rate	2015	0.086663	0.02235898	1e-04	0.1304866008	0.0428393992
315	All included	Prevalence	Both	Age-standardized	Self-harm	Rate	2016	0.08987224	0.02221463	1e-04	0.1334129148	0.0463315652
316	All included	Prevalence	Both	Age-standardized	Self-harm	Rate	2017	0.09022747	0.02213478	1e-04	0.1336116388	0.0468433012
317	All included	Prevalence	Both	Age-standardized	Self-harm	Rate	2018	0.08982067	0.02210441	1e-04	0.1331453136	0.0464960264
318	All included	Prevalence	Both	Age-standardized	Self-harm	Rate	2019	0.08869629	0.02211085	1e-04	0.132033556	0.045359024
319	All included	Prevalence	Both	Age-standardized	Self-harm	Rate	2020	0.08604573	0.02206696	1e-04	0.1292969716	0.0427944884
320	All included	Prevalence	Both	Age-standardized	Self-harm	Rate	2021	0.08237601	0.02140077	2e-04	0.1243215192	0.0404305008
321	All included	Prevalence	Female	Age-standardized	Self-harm	Rate	1990	-0.07631371	0.02630768	0.0041	-0.0247506572	-0.1278767628
322	All included	Prevalence	Female	Age-standardized	Self-harm	Rate	1991	-0.08104462	0.02647226	0.0025	-0.0291589904	-0.1329302496
323	All included	Prevalence	Female	Age-standardized	Self-harm	Rate	1992	-0.08075782	0.02667104	0.0028	-0.0284825816	-0.1330330584
324	All included	Prevalence	Female	Age-standardized	Self-harm	Rate	1993	-0.09807571	0.0265372	3e-04	-0.046062798	-0.150088622
325	All included	Prevalence	Female	Age-standardized	Self-harm	Rate	1994	-0.08791089	0.02682082	0.0012	-0.0353420828	-0.1404796972
326	All included	Prevalence	Female	Age-standardized	Self-harm	Rate	1995	-0.08148867	0.02697745	0.0028	-0.028612868	-0.134364472
327	All included	Prevalence	Female	Age-standardized	Self-harm	Rate	1996	-0.05981895	0.02722027	0.0291	-0.0064672208	-0.1131706792
328	All included	Prevalence	Female	Age-standardized	Self-harm	Rate	1997	-0.0556057	0.02714578	0.0418	-0.0023999712	-0.1088114288
329	All included	Prevalence	Female	Age-standardized	Self-harm	Rate	1998	-0.05117149	0.02705869	0.06	0.0018635424	-0.1042065224
330	All included	Prevalence	Female	Age-standardized	Self-harm	Rate	1999	-0.03239366	0.0271175	0.2337	0.02075664	-0.08554396
331	All included	Prevalence	Female	Age-standardized	Self-harm	Rate	2000	-0.02410467	0.02715566	0.3758	0.0291204236	-0.0773297636
332	All included	Prevalence	Female	Age-standardized	Self-harm	Rate	2001	-0.02278345	0.0272343	0.4038	0.030595778	-0.076162678
333	All included	Prevalence	Female	Age-standardized	Self-harm	Rate	2002	-0.01986186	0.02738041	0.469	0.0338037436	-0.0735274636
334	All included	Prevalence	Female	Age-standardized	Self-harm	Rate	2003	-0.01747048	0.02756571	0.5269	0.0365583116	-0.0714992716
335	All included	Prevalence	Female	Age-standardized	Self-harm	Rate	2004	-0.0174697	0.02774318	0.5296	0.0369069328	-0.0718463328
336	All included	Prevalence	Female	Age-standardized	Self-harm	Rate	2005	-0.01022594	0.02787219	0.7141	0.0444035524	-0.0648554324
337	All included	Prevalence	Female	Age-standardized	Self-harm	Rate	2006	-0.00799826	0.02784045	0.7742	0.046569022	-0.062565542
338	All included	Prevalence	Female	Age-standardized	Self-harm	Rate	2007	-0.00116222	0.02768338	0.9666	0.0530972048	-0.0554216448
339	All included	Prevalence	Female	Age-standardized	Self-harm	Rate	2008	0.00370004	0.02746341	0.893	0.0575283236	-0.0501282436
340	All included	Prevalence	Female	Age-standardized	Self-harm	Rate	2009	0.00833808	0.02725496	0.76	0.0617578016	-0.0450816416
341	All included	Prevalence	Female	Age-standardized	Self-harm	Rate	2010	0.01274185	0.02713282	0.6391	0.0659221772	-0.0404384772
342	All included	Prevalence	Female	Age-standardized	Self-harm	Rate	2011	0.01574012	0.02712318	0.5623	0.0689015528	-0.0374213128
343	All included	Prevalence	Female	Age-standardized	Self-harm	Rate	2012	0.01749293	0.02717653	0.5205	0.0707589288	-0.0357730688
344	All included	Prevalence	Female	Age-standardized	Self-harm	Rate	2013	0.01723418	0.02726204	0.528	0.0706677784	-0.0361994184
345	All included	Prevalence	Female	Age-standardized	Self-harm	Rate	2014	0.0193338	0.02732875	0.4801	0.07289815	-0.03423055
346	All included	Prevalence	Female	Age-standardized	Self-harm	Rate	2015	0.02037347	0.02734839	0.4572	0.0739763144	-0.0332293744
347	All included	Prevalence	Female	Age-standardized	Self-harm	Rate	2016	0.02518944	0.02721888	0.3558	0.0785384448	-0.0281595648
348	All included	Prevalence	Female	Age-standardized	Self-harm	Rate	2017	0.02677965	0.02700435	0.3225	0.079708176	-0.026148876
349	All included	Prevalence	Female	Age-standardized	Self-harm	Rate	2018	0.02734492	0.02682955	0.3093	0.079930838	-0.025240998
350	All included	Prevalence	Female	Age-standardized	Self-harm	Rate	2019	0.02696396	0.02681446	0.3158	0.0795203016	-0.0255923816
351	All included	Prevalence	Female	Age-standardized	Self-harm	Rate	2020	0.02491381	0.02698307	0.3569	0.0778006272	-0.0279730072
352	All included	Prevalence	Female	Age-standardized	Self-harm	Rate	2021	0.02488731	0.02652365	0.3492	0.076873664	-0.027099044
353	All included	Prevalence	Male	Age-standardized	Self-harm	Rate	1990	0.1619538	0.02436548	0	0.2097101408	0.1141974592
354	All included	Prevalence	Male	Age-standardized	Self-harm	Rate	1991	0.16185908	0.02452551	0	0.2099290796	0.1137890804
355	All included	Prevalence	Male	Age-standardized	Self-harm	Rate	1992	0.16370186	0.02468921	0	0.2120927116	0.1153110084
356	All included	Prevalence	Male	Age-standardized	Self-harm	Rate	1993	0.15572407	0.0252157	0	0.205146842	0.106301298
357	All included	Prevalence	Male	Age-standardized	Self-harm	Rate	1994	0.16024775	0.02539084	0	0.2100137964	0.1104817036
358	All included	Prevalence	Male	Age-standardized	Self-harm	Rate	1995	0.16349287	0.02564521	0	0.2137574816	0.1132282584
359	All included	Prevalence	Male	Age-standardized	Self-harm	Rate	1996	0.17449926	0.02584702	0	0.2251594192	0.1238391008
360	All included	Prevalence	Male	Age-standardized	Self-harm	Rate	1997	0.17749919	0.02655529	0	0.2295475584	0.1254508216
361	All included	Prevalence	Male	Age-standardized	Self-harm	Rate	1998	0.18021443	0.02732837	0	0.2337780352	0.1266508248
362	All included	Prevalence	Male	Age-standardized	Self-harm	Rate	1999	0.18880091	0.02775807	0	0.2432067272	0.1343950928
363	All included	Prevalence	Male	Age-standardized	Self-harm	Rate	2000	0.1913535	0.0280222	0	0.246277012	0.136429988
364	All included	Prevalence	Male	Age-standardized	Self-harm	Rate	2001	0.18995633	0.02801328	0	0.2448623588	0.1350503012
365	All included	Prevalence	Male	Age-standardized	Self-harm	Rate	2002	0.18892617	0.02776663	0	0.2433487648	0.1345035752
366	All included	Prevalence	Male	Age-standardized	Self-harm	Rate	2003	0.18717554	0.02743023	0	0.2409387908	0.1334122892
367	All included	Prevalence	Male	Age-standardized	Self-harm	Rate	2004	0.18426319	0.02712288	0	0.2374240348	0.1311023452
368	All included	Prevalence	Male	Age-standardized	Self-harm	Rate	2005	0.18525243	0.02676027	0	0.2377025592	0.1328023008
369	All included	Prevalence	Male	Age-standardized	Self-harm	Rate	2006	0.18238969	0.02662228	0	0.2345693588	0.1302100212
370	All included	Prevalence	Male	Age-standardized	Self-harm	Rate	2007	0.18297044	0.02640509	0	0.2347244164	0.1312164636
371	All included	Prevalence	Male	Age-standardized	Self-harm	Rate	2008	0.18261896	0.02622326	0	0.2340165496	0.1312213704
372	All included	Prevalence	Male	Age-standardized	Self-harm	Rate	2009	0.1781249	0.02615865	0	0.229395854	0.126853946
373	All included	Prevalence	Male	Age-standardized	Self-harm	Rate	2010	0.17578876	0.02596576	0	0.2266816496	0.1248958704
374	All included	Prevalence	Male	Age-standardized	Self-harm	Rate	2011	0.17451637	0.02564911	0	0.2247886256	0.1242441144
375	All included	Prevalence	Male	Age-standardized	Self-harm	Rate	2012	0.17370904	0.02524748	0	0.2231941008	0.1242239792
376	All included	Prevalence	Male	Age-standardized	Self-harm	Rate	2013	0.17189325	0.024862	0	0.22062277	0.12316373
377	All included	Prevalence	Male	Age-standardized	Self-harm	Rate	2014	0.17046449	0.02450511	0	0.2184945056	0.1224344744
378	All included	Prevalence	Male	Age-standardized	Self-harm	Rate	2015	0.16921398	0.02423784	0	0.2167201464	0.1217078136
379	All included	Prevalence	Male	Age-standardized	Self-harm	Rate	2016	0.16972576	0.0240739	0	0.216910604	0.122540916
380	All included	Prevalence	Male	Age-standardized	Self-harm	Rate	2017	0.16762182	0.02415968	0	0.2149747928	0.1202688472
381	All included	Prevalence	Male	Age-standardized	Self-harm	Rate	2018	0.16507178	0.02430786	0	0.2127151856	0.1174283744
382	All included	Prevalence	Male	Age-standardized	Self-harm	Rate	2019	0.16248781	0.02432373	0	0.2101623208	0.1148132992
383	All included	Prevalence	Male	Age-standardized	Self-harm	Rate	2020	0.15896423	0.02396412	0	0.2059339052	0.1119945548
384	All included	Prevalence	Male	Age-standardized	Self-harm	Rate	2021	0.15322724	0.02227368	0	0.1968836528	0.1095708272
