# Supplementary material for: Bridging Three Decades: Global Self-Harm Trends From 1990–2021 and Projections to 2040
Source: Actas Esp Psiquiatr. 2026 Jun 15;54(3):644–56. doi: 10.62641/aep.v54i3.2111 (PMC13294765; doi:10.62641/aep.v54i3.2111)
Supplement: Supplementary file 1 [file ActEsp-54-3-644-656-s1.zip › Supplementary Table 3.csv]

	region	measure	sex	age	cause	year	lm	lm_lower	lm_upper	ncvTest_p	rlm	rlm_lower	rlm_upper
1	All included	DALYs (Disability-Adjusted Life Years)	Male	Age-standardized	Self-harm	1990	386.39283001082	119.17596605564	653.609693966	5.53755585779781e-08	255.345923321908	56.7670281651398	453.924818478677
2	All included	DALYs (Disability-Adjusted Life Years)	Female	Age-standardized	Self-harm	1990	109.089448054985	0.622764189461009	217.556131920509	3.30896584802672e-10	66.1728943680174	-1.37177974886376	133.717568484898
3	All included	DALYs (Disability-Adjusted Life Years)	Both	Age-standardized	Self-harm	1990	258.301023536247	72.8270804087376	443.774966663756	4.84645859468771e-10	173.935868229198	46.0210998334371	301.850636624958
4	All included	DALYs (Disability-Adjusted Life Years)	Male	Age-standardized	Self-harm	2021	-20.0028650063528	-220.8263666099	180.820636597194	0.120287219399021	-27.0059705880369	-184.828687069857	130.816745893783
5	All included	DALYs (Disability-Adjusted Life Years)	Female	Age-standardized	Self-harm	2021	-35.3988986728022	-101.968582737457	31.1707853918527	0.000645090232602727	-47.4739578496761	-92.8870536364382	-2.06086206291408
6	All included	DALYs (Disability-Adjusted Life Years)	Both	Age-standardized	Self-harm	2021	-15.6320748218254	-143.5720587073	112.30790906365	0.026611189309425	-23.0480536169519	-120.152309486212	74.0562022523086
