# Supplementary material for: Bridging Three Decades: Global Self-Harm Trends From 1990–2021 and Projections to 2040
Source: Actas Esp Psiquiatr. 2026 Jun 15;54(3):644–56. doi: 10.62641/aep.v54i3.2111 (PMC13294765; doi:10.62641/aep.v54i3.2111)
Supplement: Supplementary file 1 [file ActEsp-54-3-644-656-s1.zip › Supplementary Table 4.xlsx]

## Sheet: TableS4
	location	measure	sex	cause	age	EAPC	LCI	UCI	EAPC_95CI
1	Iceland	Deaths	Male	Self-harm	Age-standardized	-0.785104	-0.971259	-0.598598	-0.79 (-0.97 to -0.6)
2	Iceland	Deaths	Female	Self-harm	Age-standardized	-2.15104	-2.30391	-1.99793	-2.15 (-2.3 to -2)
3	Iceland	Deaths	Both	Self-harm	Age-standardized	-1.04775	-1.22172	-0.873469	-1.05 (-1.22 to -0.87)
4	Iceland	DALYs (Disability-Adjusted Life Years)	Male	Self-harm	Age-standardized	-0.818442	-1.04327	-0.593103	-0.82 (-1.04 to -0.59)
5	Iceland	DALYs (Disability-Adjusted Life Years)	Female	Self-harm	Age-standardized	-2.18042	-2.34463	-2.01593	-2.18 (-2.34 to -2.02)
6	Iceland	DALYs (Disability-Adjusted Life Years)	Both	Self-harm	Age-standardized	-1.06305	-1.26099	-0.864711	-1.06 (-1.26 to -0.86)
7	Iceland	Prevalence	Male	Self-harm	Age-standardized	-1.16913	-1.28616	-1.05197	-1.17 (-1.29 to -1.05)
8	Iceland	Prevalence	Female	Self-harm	Age-standardized	-1.69563	-1.82691	-1.56417	-1.7 (-1.83 to -1.56)
9	Iceland	Prevalence	Both	Self-harm	Age-standardized	-1.37389	-1.49516	-1.25248	-1.37 (-1.5 to -1.25)
10	Iceland	Incidence	Male	Self-harm	Age-standardized	-1.08578	-1.19876	-0.972666	-1.09 (-1.2 to -0.97)
11	Iceland	Incidence	Female	Self-harm	Age-standardized	-1.8878	-2.02653	-1.74888	-1.89 (-2.03 to -1.75)
12	Iceland	Incidence	Both	Self-harm	Age-standardized	-1.4703	-1.5949	-1.34553	-1.47 (-1.59 to -1.35)
13	Singapore	Deaths	Male	Self-harm	Age-standardized	-2.46996	-2.67654	-2.26295	-2.47 (-2.68 to -2.26)
14	Singapore	Deaths	Female	Self-harm	Age-standardized	-2.80853	-3.19166	-2.42388	-2.81 (-3.19 to -2.42)
15	Singapore	Deaths	Both	Self-harm	Age-standardized	-2.55852	-2.81703	-2.29932	-2.56 (-2.82 to -2.3)
16	Singapore	DALYs (Disability-Adjusted Life Years)	Male	Self-harm	Age-standardized	-2.30247	-2.46724	-2.13743	-2.3 (-2.47 to -2.14)
17	Singapore	DALYs (Disability-Adjusted Life Years)	Female	Self-harm	Age-standardized	-2.67811	-3.03473	-2.32018	-2.68 (-3.03 to -2.32)
18	Singapore	DALYs (Disability-Adjusted Life Years)	Both	Self-harm	Age-standardized	-2.4155	-2.62759	-2.20295	-2.42 (-2.63 to -2.2)
19	Singapore	Prevalence	Male	Self-harm	Age-standardized	-1.10613	-1.27084	-0.941145	-1.11 (-1.27 to -0.94)
20	Singapore	Prevalence	Female	Self-harm	Age-standardized	-1.47711	-1.58193	-1.37218	-1.48 (-1.58 to -1.37)
21	Singapore	Prevalence	Both	Self-harm	Age-standardized	-1.34789	-1.44897	-1.24672	-1.35 (-1.45 to -1.25)
22	Singapore	Incidence	Male	Self-harm	Age-standardized	-1.13484	-1.27046	-0.999045	-1.13 (-1.27 to -1)
23	Singapore	Incidence	Female	Self-harm	Age-standardized	-1.48211	-1.59744	-1.36665	-1.48 (-1.6 to -1.37)
24	Singapore	Incidence	Both	Self-harm	Age-standardized	-1.37817	-1.47271	-1.28354	-1.38 (-1.47 to -1.28)
25	Bhutan	Deaths	Male	Self-harm	Age-standardized	-0.944467	-1.00549	-0.883412	-0.94 (-1.01 to -0.88)
26	Bhutan	Deaths	Female	Self-harm	Age-standardized	-1.71745	-1.83304	-1.60173	-1.72 (-1.83 to -1.6)
27	Bhutan	Deaths	Both	Self-harm	Age-standardized	-1.18995	-1.23786	-1.14201	-1.19 (-1.24 to -1.14)
28	Bhutan	DALYs (Disability-Adjusted Life Years)	Male	Self-harm	Age-standardized	-1.09821	-1.143	-1.0534	-1.1 (-1.14 to -1.05)
29	Bhutan	DALYs (Disability-Adjusted Life Years)	Female	Self-harm	Age-standardized	-1.97767	-2.1163	-1.83885	-1.98 (-2.12 to -1.84)
30	Bhutan	DALYs (Disability-Adjusted Life Years)	Both	Self-harm	Age-standardized	-1.40119	-1.45447	-1.34789	-1.4 (-1.45 to -1.35)
31	Bhutan	Prevalence	Male	Self-harm	Age-standardized	0.202419	0.0231102	0.38205	0.2 (0.02 to 0.38)
32	Bhutan	Prevalence	Female	Self-harm	Age-standardized	-0.9579	-1.33832	-0.576015	-0.96 (-1.34 to -0.58)
33	Bhutan	Prevalence	Both	Self-harm	Age-standardized	-0.43133	-0.721215	-0.140599	-0.43 (-0.72 to -0.14)
34	Bhutan	Incidence	Male	Self-harm	Age-standardized	0.411654	0.230805	0.592829	0.41 (0.23 to 0.59)
35	Bhutan	Incidence	Female	Self-harm	Age-standardized	-0.748214	-1.11714	-0.377916	-0.75 (-1.12 to -0.38)
36	Bhutan	Incidence	Both	Self-harm	Age-standardized	-0.258209	-0.551653	0.0360999	-0.26 (-0.55 to 0.04)
37	Uganda	Deaths	Male	Self-harm	Age-standardized	-0.719036	-0.980911	-0.456469	-0.72 (-0.98 to -0.46)
38	Uganda	Deaths	Female	Self-harm	Age-standardized	-0.991121	-1.40787	-0.572611	-0.99 (-1.41 to -0.57)
39	Uganda	Deaths	Both	Self-harm	Age-standardized	-0.976568	-1.24692	-0.705479	-0.98 (-1.25 to -0.71)
40	Uganda	DALYs (Disability-Adjusted Life Years)	Male	Self-harm	Age-standardized	-0.628715	-0.927584	-0.328944	-0.63 (-0.93 to -0.33)
41	Uganda	DALYs (Disability-Adjusted Life Years)	Female	Self-harm	Age-standardized	-1.04855	-1.56525	-0.529143	-1.05 (-1.57 to -0.53)
42	Uganda	DALYs (Disability-Adjusted Life Years)	Both	Self-harm	Age-standardized	-0.828131	-1.15034	-0.504872	-0.83 (-1.15 to -0.5)
43	Uganda	Prevalence	Male	Self-harm	Age-standardized	0.133948	-0.112252	0.380756	0.13 (-0.11 to 0.38)
44	Uganda	Prevalence	Female	Self-harm	Age-standardized	-0.272327	-0.487354	-0.056835	-0.27 (-0.49 to -0.06)
45	Uganda	Prevalence	Both	Self-harm	Age-standardized	-0.0857905	-0.306185	0.135092	-0.09 (-0.31 to 0.14)
46	Uganda	Incidence	Male	Self-harm	Age-standardized	0.11031	-0.135614	0.35684	0.11 (-0.14 to 0.36)
47	Uganda	Incidence	Female	Self-harm	Age-standardized	-0.404952	-0.630095	-0.179299	-0.4 (-0.63 to -0.18)
48	Uganda	Incidence	Both	Self-harm	Age-standardized	-0.129715	-0.354515	0.0955912	-0.13 (-0.35 to 0.1)
49	India	Deaths	Male	Self-harm	Age-standardized	-0.925106	-1.04616	-0.803899	-0.93 (-1.05 to -0.8)
50	India	Deaths	Female	Self-harm	Age-standardized	-1.99546	-2.19253	-1.798	-2 (-2.19 to -1.8)
51	India	Deaths	Both	Self-harm	Age-standardized	-1.40733	-1.5477	-1.26677	-1.41 (-1.55 to -1.27)
52	India	DALYs (Disability-Adjusted Life Years)	Male	Self-harm	Age-standardized	-1.06698	-1.24069	-0.892976	-1.07 (-1.24 to -0.89)
53	India	DALYs (Disability-Adjusted Life Years)	Female	Self-harm	Age-standardized	-2.27189	-2.51915	-2.02401	-2.27 (-2.52 to -2.02)
54	India	DALYs (Disability-Adjusted Life Years)	Both	Self-harm	Age-standardized	-1.63402	-1.82726	-1.4404	-1.63 (-1.83 to -1.44)
55	India	Prevalence	Male	Self-harm	Age-standardized	-0.673906	-0.83246	-0.515099	-0.67 (-0.83 to -0.52)
56	India	Prevalence	Female	Self-harm	Age-standardized	-1.77939	-1.92963	-1.62892	-1.78 (-1.93 to -1.63)
57	India	Prevalence	Both	Self-harm	Age-standardized	-1.41729	-1.56517	-1.26919	-1.42 (-1.57 to -1.27)
58	India	Incidence	Male	Self-harm	Age-standardized	-0.473586	-0.621919	-0.325031	-0.47 (-0.62 to -0.33)
59	India	Incidence	Female	Self-harm	Age-standardized	-1.51286	-1.64994	-1.3756	-1.51 (-1.65 to -1.38)
60	India	Incidence	Both	Self-harm	Age-standardized	-1.24868	-1.3812	-1.11598	-1.25 (-1.38 to -1.12)
61	Côte d'Ivoire	Deaths	Male	Self-harm	Age-standardized	-0.723975	-0.940056	-0.507423	-0.72 (-0.94 to -0.51)
62	Côte d'Ivoire	Deaths	Female	Self-harm	Age-standardized	0.605105	0.407774	0.802823	0.61 (0.41 to 0.8)
63	Côte d'Ivoire	Deaths	Both	Self-harm	Age-standardized	-0.599686	-0.780833	-0.418208	-0.6 (-0.78 to -0.42)
64	Côte d'Ivoire	DALYs (Disability-Adjusted Life Years)	Male	Self-harm	Age-standardized	-0.679731	-0.901574	-0.457391	-0.68 (-0.9 to -0.46)
65	Côte d'Ivoire	DALYs (Disability-Adjusted Life Years)	Female	Self-harm	Age-standardized	0.703108	0.505616	0.900988	0.7 (0.51 to 0.9)
66	Côte d'Ivoire	DALYs (Disability-Adjusted Life Years)	Both	Self-harm	Age-standardized	-0.504525	-0.692432	-0.316263	-0.5 (-0.69 to -0.32)
67	Côte d'Ivoire	Prevalence	Male	Self-harm	Age-standardized	-0.113033	-0.171777	-0.054255	-0.11 (-0.17 to -0.05)
68	Côte d'Ivoire	Prevalence	Female	Self-harm	Age-standardized	0.365845	0.32187	0.409839	0.37 (0.32 to 0.41)
69	Côte d'Ivoire	Prevalence	Both	Self-harm	Age-standardized	0.0446276	0.00695173	0.0823176	0.04 (0.01 to 0.08)
70	Côte d'Ivoire	Incidence	Male	Self-harm	Age-standardized	-0.0889796	-0.162758	-0.0151463	-0.09 (-0.16 to -0.02)
71	Côte d'Ivoire	Incidence	Female	Self-harm	Age-standardized	0.397758	0.341557	0.453991	0.4 (0.34 to 0.45)
72	Côte d'Ivoire	Incidence	Both	Self-harm	Age-standardized	0.11163	0.0534242	0.169869	0.11 (0.05 to 0.17)
73	Germany	Deaths	Male	Self-harm	Age-standardized	-1.72308	-1.83078	-1.61525	-1.72 (-1.83 to -1.62)
74	Germany	Deaths	Female	Self-harm	Age-standardized	-2.17757	-2.37659	-1.97815	-2.18 (-2.38 to -1.98)
75	Germany	Deaths	Both	Self-harm	Age-standardized	-1.74517	-1.86435	-1.62584	-1.75 (-1.86 to -1.63)
76	Germany	DALYs (Disability-Adjusted Life Years)	Male	Self-harm	Age-standardized	-1.81698	-1.93532	-1.6985	-1.82 (-1.94 to -1.7)
77	Germany	DALYs (Disability-Adjusted Life Years)	Female	Self-harm	Age-standardized	-2.00535	-2.21006	-1.80021	-2.01 (-2.21 to -1.8)
78	Germany	DALYs (Disability-Adjusted Life Years)	Both	Self-harm	Age-standardized	-1.82869	-1.95411	-1.7031	-1.83 (-1.95 to -1.7)
79	Germany	Prevalence	Male	Self-harm	Age-standardized	-1.07936	-1.20255	-0.956024	-1.08 (-1.2 to -0.96)
80	Germany	Prevalence	Female	Self-harm	Age-standardized	-0.961803	-1.11253	-0.810844	-0.96 (-1.11 to -0.81)
81	Germany	Prevalence	Both	Self-harm	Age-standardized	-1.019	-1.13793	-0.89992	-1.02 (-1.14 to -0.9)
82	Germany	Incidence	Male	Self-harm	Age-standardized	-1.0522	-1.17917	-0.925073	-1.05 (-1.18 to -0.93)
83	Germany	Incidence	Female	Self-harm	Age-standardized	-1.07312	-1.23592	-0.910047	-1.07 (-1.24 to -0.91)
84	Germany	Incidence	Both	Self-harm	Age-standardized	-1.08245	-1.21283	-0.951901	-1.08 (-1.21 to -0.95)
85	Democratic Republic of the Congo	Deaths	Male	Self-harm	Age-standardized	-0.080568	-0.163434	0.00236628	-0.08 (-0.16 to 0)
86	Democratic Republic of the Congo	Deaths	Female	Self-harm	Age-standardized	-0.000694018	-0.0454976	0.0441296	0 (-0.05 to 0.04)
87	Democratic Republic of the Congo	Deaths	Both	Self-harm	Age-standardized	-0.130837	-0.218398	-0.0431984	-0.13 (-0.22 to -0.04)
88	Democratic Republic of the Congo	DALYs (Disability-Adjusted Life Years)	Male	Self-harm	Age-standardized	-0.0242351	-0.119344	0.0709649	-0.02 (-0.12 to 0.07)
89	Democratic Republic of the Congo	DALYs (Disability-Adjusted Life Years)	Female	Self-harm	Age-standardized	-0.115095	-0.166628	-0.0635357	-0.12 (-0.17 to -0.06)
90	Democratic Republic of the Congo	DALYs (Disability-Adjusted Life Years)	Both	Self-harm	Age-standardized	0.00434977	-0.0840247	0.0928024	0 (-0.08 to 0.09)
91	Democratic Republic of the Congo	Prevalence	Male	Self-harm	Age-standardized	0.088465	-0.0280153	0.205081	0.09 (-0.03 to 0.21)
92	Democratic Republic of the Congo	Prevalence	Female	Self-harm	Age-standardized	-0.167836	-0.221433	-0.114209	-0.17 (-0.22 to -0.11)
93	Democratic Republic of the Congo	Prevalence	Both	Self-harm	Age-standardized	-0.00900009	-0.096984	0.0790613	-0.01 (-0.1 to 0.08)
94	Democratic Republic of the Congo	Incidence	Male	Self-harm	Age-standardized	0.116063	-0.00732086	0.2396	0.12 (-0.01 to 0.24)
95	Democratic Republic of the Congo	Incidence	Female	Self-harm	Age-standardized	-0.0722689	-0.124887	-0.0196236	-0.07 (-0.12 to -0.02)
96	Democratic Republic of the Congo	Incidence	Both	Self-harm	Age-standardized	0.0415423	-0.0417452	0.124899	0.04 (-0.04 to 0.12)
97	Honduras	Deaths	Male	Self-harm	Age-standardized	-0.748399	-0.830576	-0.666155	-0.75 (-0.83 to -0.67)
98	Honduras	Deaths	Female	Self-harm	Age-standardized	-1.21384	-1.42504	-1.00218	-1.21 (-1.43 to -1)
99	Honduras	Deaths	Both	Self-harm	Age-standardized	-0.829341	-0.938825	-0.719736	-0.83 (-0.94 to -0.72)
100	Honduras	DALYs (Disability-Adjusted Life Years)	Male	Self-harm	Age-standardized	-1.42767	-1.58971	-1.26537	-1.43 (-1.59 to -1.27)
101	Honduras	DALYs (Disability-Adjusted Life Years)	Female	Self-harm	Age-standardized	-1.69218	-1.90366	-1.48023	-1.69 (-1.9 to -1.48)
102	Honduras	DALYs (Disability-Adjusted Life Years)	Both	Self-harm	Age-standardized	-1.53336	-1.70759	-1.35882	-1.53 (-1.71 to -1.36)
103	Honduras	Prevalence	Male	Self-harm	Age-standardized	-1.39738	-1.62212	-1.17212	-1.4 (-1.62 to -1.17)
104	Honduras	Prevalence	Female	Self-harm	Age-standardized	-0.776839	-1.08546	-0.467255	-0.78 (-1.09 to -0.47)
105	Honduras	Prevalence	Both	Self-harm	Age-standardized	-1.05511	-1.32464	-0.784839	-1.06 (-1.32 to -0.78)
106	Honduras	Incidence	Male	Self-harm	Age-standardized	-1.13885	-1.33954	-0.937743	-1.14 (-1.34 to -0.94)
107	Honduras	Incidence	Female	Self-harm	Age-standardized	-0.512837	-0.793887	-0.230991	-0.51 (-0.79 to -0.23)
108	Honduras	Incidence	Both	Self-harm	Age-standardized	-0.766371	-1.01369	-0.518433	-0.77 (-1.01 to -0.52)
109	Micronesia (Federated States of)	Deaths	Male	Self-harm	Age-standardized	-0.627947	-0.694511	-0.561338	-0.63 (-0.69 to -0.56)
110	Micronesia (Federated States of)	Deaths	Female	Self-harm	Age-standardized	-0.990196	-1.10183	-0.878432	-0.99 (-1.1 to -0.88)
111	Micronesia (Federated States of)	Deaths	Both	Self-harm	Age-standardized	-0.697529	-0.785842	-0.609137	-0.7 (-0.79 to -0.61)
112	Micronesia (Federated States of)	DALYs (Disability-Adjusted Life Years)	Male	Self-harm	Age-standardized	-0.631442	-0.690708	-0.57214	-0.63 (-0.69 to -0.57)
113	Micronesia (Federated States of)	DALYs (Disability-Adjusted Life Years)	Female	Self-harm	Age-standardized	-1.00646	-1.10305	-0.909789	-1.01 (-1.1 to -0.91)
114	Micronesia (Federated States of)	DALYs (Disability-Adjusted Life Years)	Both	Self-harm	Age-standardized	-0.689869	-0.767406	-0.612272	-0.69 (-0.77 to -0.61)
115	Micronesia (Federated States of)	Prevalence	Male	Self-harm	Age-standardized	-0.186131	-0.270667	-0.101524	-0.19 (-0.27 to -0.1)
116	Micronesia (Federated States of)	Prevalence	Female	Self-harm	Age-standardized	-0.506841	-0.589029	-0.424584	-0.51 (-0.59 to -0.42)
117	Micronesia (Federated States of)	Prevalence	Both	Self-harm	Age-standardized	-0.335904	-0.416331	-0.255411	-0.34 (-0.42 to -0.26)
118	Micronesia (Federated States of)	Incidence	Male	Self-harm	Age-standardized	-0.0768667	-0.171885	0.0182423	-0.08 (-0.17 to 0.02)
119	Micronesia (Federated States of)	Incidence	Female	Self-harm	Age-standardized	-0.36585	-0.450499	-0.281129	-0.37 (-0.45 to -0.28)
120	Micronesia (Federated States of)	Incidence	Both	Self-harm	Age-standardized	-0.213459	-0.300403	-0.12644	-0.21 (-0.3 to -0.13)
121	Philippines	Deaths	Male	Self-harm	Age-standardized	-0.113914	-0.232324	0.00463648	-0.11 (-0.23 to 0)
122	Philippines	Deaths	Female	Self-harm	Age-standardized	-0.359157	-0.455058	-0.263164	-0.36 (-0.46 to -0.26)
123	Philippines	Deaths	Both	Self-harm	Age-standardized	-0.178547	-0.288302	-0.0686722	-0.18 (-0.29 to -0.07)
124	Philippines	DALYs (Disability-Adjusted Life Years)	Male	Self-harm	Age-standardized	-0.310652	-0.456823	-0.164266	-0.31 (-0.46 to -0.16)
125	Philippines	DALYs (Disability-Adjusted Life Years)	Female	Self-harm	Age-standardized	-0.497587	-0.605031	-0.390026	-0.5 (-0.61 to -0.39)
126	Philippines	DALYs (Disability-Adjusted Life Years)	Both	Self-harm	Age-standardized	-0.332007	-0.465716	-0.198118	-0.33 (-0.47 to -0.2)
127	Philippines	Prevalence	Male	Self-harm	Age-standardized	-0.399688	-0.666249	-0.132412	-0.4 (-0.67 to -0.13)
128	Philippines	Prevalence	Female	Self-harm	Age-standardized	-0.339569	-0.483465	-0.195465	-0.34 (-0.48 to -0.2)
129	Philippines	Prevalence	Both	Self-harm	Age-standardized	-0.384527	-0.596405	-0.172197	-0.38 (-0.6 to -0.17)
130	Philippines	Incidence	Male	Self-harm	Age-standardized	-0.384732	-0.660078	-0.108622	-0.38 (-0.66 to -0.11)
131	Philippines	Incidence	Female	Self-harm	Age-standardized	-0.253466	-0.411232	-0.0954497	-0.25 (-0.41 to -0.1)
132	Philippines	Incidence	Both	Self-harm	Age-standardized	-0.32083	-0.540098	-0.101078	-0.32 (-0.54 to -0.1)
133	Japan	Deaths	Male	Self-harm	Age-standardized	-0.0787432	-0.700114	0.546516	-0.08 (-0.7 to 0.55)
134	Japan	Deaths	Female	Self-harm	Age-standardized	-0.657434	-1.02652	-0.28697	-0.66 (-1.03 to -0.29)
135	Japan	Deaths	Both	Self-harm	Age-standardized	-0.222509	-0.757743	0.315612	-0.22 (-0.76 to 0.32)
136	Japan	DALYs (Disability-Adjusted Life Years)	Male	Self-harm	Age-standardized	0.363156	-0.257532	0.987707	0.36 (-0.26 to 0.99)
137	Japan	DALYs (Disability-Adjusted Life Years)	Female	Self-harm	Age-standardized	0.0404925	-0.390215	0.473063	0.04 (-0.39 to 0.47)
138	Japan	DALYs (Disability-Adjusted Life Years)	Both	Self-harm	Age-standardized	0.287529	-0.268246	0.846402	0.29 (-0.27 to 0.85)
139	Japan	Prevalence	Male	Self-harm	Age-standardized	0.68897	0.350187	1.0289	0.69 (0.35 to 1.03)
140	Japan	Prevalence	Female	Self-harm	Age-standardized	0.423447	0.186111	0.661345	0.42 (0.19 to 0.66)
141	Japan	Prevalence	Both	Self-harm	Age-standardized	0.565282	0.27991	0.851465	0.57 (0.28 to 0.85)
142	Japan	Incidence	Male	Self-harm	Age-standardized	0.608063	0.258329	0.959017	0.61 (0.26 to 0.96)
143	Japan	Incidence	Female	Self-harm	Age-standardized	0.281908	0.065159	0.499126	0.28 (0.07 to 0.5)
144	Japan	Incidence	Both	Self-harm	Age-standardized	0.400478	0.130048	0.671639	0.4 (0.13 to 0.67)
145	Zambia	Deaths	Male	Self-harm	Age-standardized	-0.381892	-0.681143	-0.0817401	-0.38 (-0.68 to -0.08)
146	Zambia	Deaths	Female	Self-harm	Age-standardized	-1.35778	-1.52499	-1.19028	-1.36 (-1.52 to -1.19)
147	Zambia	Deaths	Both	Self-harm	Age-standardized	-0.75367	-1.00824	-0.498448	-0.75 (-1.01 to -0.5)
148	Zambia	DALYs (Disability-Adjusted Life Years)	Male	Self-harm	Age-standardized	-0.263302	-0.573274	0.0476351	-0.26 (-0.57 to 0.05)
149	Zambia	DALYs (Disability-Adjusted Life Years)	Female	Self-harm	Age-standardized	-1.50979	-1.66739	-1.35194	-1.51 (-1.67 to -1.35)
150	Zambia	DALYs (Disability-Adjusted Life Years)	Both	Self-harm	Age-standardized	-0.582808	-0.836396	-0.328572	-0.58 (-0.84 to -0.33)
151	Zambia	Prevalence	Male	Self-harm	Age-standardized	0.804103	0.734804	0.87345	0.8 (0.73 to 0.87)
152	Zambia	Prevalence	Female	Self-harm	Age-standardized	-0.945213	-1.05912	-0.831178	-0.95 (-1.06 to -0.83)
153	Zambia	Prevalence	Both	Self-harm	Age-standardized	0.0213424	-0.0141363	0.0568336	0.02 (-0.01 to 0.06)
154	Zambia	Incidence	Male	Self-harm	Age-standardized	0.869278	0.778551	0.960086	0.87 (0.78 to 0.96)
155	Zambia	Incidence	Female	Self-harm	Age-standardized	-0.9221	-1.04607	-0.797972	-0.92 (-1.05 to -0.8)
156	Zambia	Incidence	Both	Self-harm	Age-standardized	-0.0280178	-0.0857235	0.0297212	-0.03 (-0.09 to 0.03)
157	Haiti	Deaths	Male	Self-harm	Age-standardized	-0.623921	-0.734538	-0.513181	-0.62 (-0.73 to -0.51)
158	Haiti	Deaths	Female	Self-harm	Age-standardized	-1.17492	-1.26637	-1.08338	-1.17 (-1.27 to -1.08)
159	Haiti	Deaths	Both	Self-harm	Age-standardized	-0.78104	-0.874586	-0.687406	-0.78 (-0.87 to -0.69)
160	Haiti	DALYs (Disability-Adjusted Life Years)	Male	Self-harm	Age-standardized	-0.556466	-0.686926	-0.425835	-0.56 (-0.69 to -0.43)
161	Haiti	DALYs (Disability-Adjusted Life Years)	Female	Self-harm	Age-standardized	-1.14494	-1.26769	-1.02205	-1.14 (-1.27 to -1.02)
162	Haiti	DALYs (Disability-Adjusted Life Years)	Both	Self-harm	Age-standardized	-0.781963	-0.905121	-0.658651	-0.78 (-0.91 to -0.66)
163	Haiti	Prevalence	Male	Self-harm	Age-standardized	-0.101147	-0.350946	0.149278	-0.1 (-0.35 to 0.15)
164	Haiti	Prevalence	Female	Self-harm	Age-standardized	-0.499757	-0.646582	-0.352716	-0.5 (-0.65 to -0.35)
165	Haiti	Prevalence	Both	Self-harm	Age-standardized	-0.380991	-0.555667	-0.206009	-0.38 (-0.56 to -0.21)
166	Haiti	Incidence	Male	Self-harm	Age-standardized	0.0142043	-0.158984	0.187693	0.01 (-0.16 to 0.19)
167	Haiti	Incidence	Female	Self-harm	Age-standardized	-0.416819	-0.469023	-0.364588	-0.42 (-0.47 to -0.36)
168	Haiti	Incidence	Both	Self-harm	Age-standardized	-0.351055	-0.427546	-0.274506	-0.35 (-0.43 to -0.27)
169	United Arab Emirates	Deaths	Male	Self-harm	Age-standardized	-1.54726	-1.87068	-1.22277	-1.55 (-1.87 to -1.22)
170	United Arab Emirates	Deaths	Female	Self-harm	Age-standardized	-0.9481	-1.39986	-0.494265	-0.95 (-1.4 to -0.49)
171	United Arab Emirates	Deaths	Both	Self-harm	Age-standardized	-1.53768	-1.82062	-1.25392	-1.54 (-1.82 to -1.25)
172	United Arab Emirates	DALYs (Disability-Adjusted Life Years)	Male	Self-harm	Age-standardized	-1.19445	-1.61946	-0.767599	-1.19 (-1.62 to -0.77)
173	United Arab Emirates	DALYs (Disability-Adjusted Life Years)	Female	Self-harm	Age-standardized	-1.95424	-2.4179	-1.48836	-1.95 (-2.42 to -1.49)
174	United Arab Emirates	DALYs (Disability-Adjusted Life Years)	Both	Self-harm	Age-standardized	-1.49247	-1.833	-1.15075	-1.49 (-1.83 to -1.15)
175	United Arab Emirates	Prevalence	Male	Self-harm	Age-standardized	-0.023445	-0.193749	0.14715	-0.02 (-0.19 to 0.15)
176	United Arab Emirates	Prevalence	Female	Self-harm	Age-standardized	-0.299338	-0.551634	-0.0464027	-0.3 (-0.55 to -0.05)
177	United Arab Emirates	Prevalence	Both	Self-harm	Age-standardized	-0.0768285	-0.266415	0.113118	-0.08 (-0.27 to 0.11)
178	United Arab Emirates	Incidence	Male	Self-harm	Age-standardized	0.150982	-0.0229565	0.325223	0.15 (-0.02 to 0.33)
179	United Arab Emirates	Incidence	Female	Self-harm	Age-standardized	-0.161061	-0.400521	0.0789742	-0.16 (-0.4 to 0.08)
180	United Arab Emirates	Incidence	Both	Self-harm	Age-standardized	0.0687999	-0.124364	0.262338	0.07 (-0.12 to 0.26)
181	Indonesia	Deaths	Male	Self-harm	Age-standardized	-0.669366	-0.796059	-0.542512	-0.67 (-0.8 to -0.54)
182	Indonesia	Deaths	Female	Self-harm	Age-standardized	-1.22623	-1.37034	-1.08192	-1.23 (-1.37 to -1.08)
183	Indonesia	Deaths	Both	Self-harm	Age-standardized	-0.851534	-0.97696	-0.72595	-0.85 (-0.98 to -0.73)
184	Indonesia	DALYs (Disability-Adjusted Life Years)	Male	Self-harm	Age-standardized	-0.847947	-0.969372	-0.726373	-0.85 (-0.97 to -0.73)
185	Indonesia	DALYs (Disability-Adjusted Life Years)	Female	Self-harm	Age-standardized	-1.73026	-1.89688	-1.56336	-1.73 (-1.9 to -1.56)
186	Indonesia	DALYs (Disability-Adjusted Life Years)	Both	Self-harm	Age-standardized	-1.119	-1.24737	-0.990462	-1.12 (-1.25 to -0.99)
187	Indonesia	Prevalence	Male	Self-harm	Age-standardized	-0.322454	-0.408041	-0.236795	-0.32 (-0.41 to -0.24)
188	Indonesia	Prevalence	Female	Self-harm	Age-standardized	-1.34182	-1.52676	-1.15654	-1.34 (-1.53 to -1.16)
189	Indonesia	Prevalence	Both	Self-harm	Age-standardized	-0.801971	-0.934511	-0.669253	-0.8 (-0.93 to -0.67)
190	Indonesia	Incidence	Male	Self-harm	Age-standardized	-0.206788	-0.294142	-0.119358	-0.21 (-0.29 to -0.12)
191	Indonesia	Incidence	Female	Self-harm	Age-standardized	-1.12839	-1.31963	-0.936777	-1.13 (-1.32 to -0.94)
192	Indonesia	Incidence	Both	Self-harm	Age-standardized	-0.680502	-0.821539	-0.539264	-0.68 (-0.82 to -0.54)
193	Libya	Deaths	Male	Self-harm	Age-standardized	1.01423	0.8614	1.1673	1.01 (0.86 to 1.17)
194	Libya	Deaths	Female	Self-harm	Age-standardized	0.0169255	-0.192353	0.226643	0.02 (-0.19 to 0.23)
195	Libya	Deaths	Both	Self-harm	Age-standardized	0.656917	0.502178	0.811894	0.66 (0.5 to 0.81)
196	Libya	DALYs (Disability-Adjusted Life Years)	Male	Self-harm	Age-standardized	0.986985	0.810923	1.16335	0.99 (0.81 to 1.16)
197	Libya	DALYs (Disability-Adjusted Life Years)	Female	Self-harm	Age-standardized	-0.0410754	-0.275233	0.193632	-0.04 (-0.28 to 0.19)
198	Libya	DALYs (Disability-Adjusted Life Years)	Both	Self-harm	Age-standardized	0.616717	0.435999	0.797761	0.62 (0.44 to 0.8)
199	Libya	Prevalence	Male	Self-harm	Age-standardized	0.530694	0.47854	0.582875	0.53 (0.48 to 0.58)
200	Libya	Prevalence	Female	Self-harm	Age-standardized	0.090998	-0.073885	0.256153	0.09 (-0.07 to 0.26)
201	Libya	Prevalence	Both	Self-harm	Age-standardized	0.319363	0.220737	0.418087	0.32 (0.22 to 0.42)
202	Libya	Incidence	Male	Self-harm	Age-standardized	0.781343	0.721281	0.84144	0.78 (0.72 to 0.84)
203	Libya	Incidence	Female	Self-harm	Age-standardized	0.37311	0.209885	0.536601	0.37 (0.21 to 0.54)
204	Libya	Incidence	Both	Self-harm	Age-standardized	0.558107	0.454565	0.661756	0.56 (0.45 to 0.66)
205	Armenia	Deaths	Male	Self-harm	Age-standardized	0.876016	0.155952	1.60126	0.88 (0.16 to 1.6)
206	Armenia	Deaths	Female	Self-harm	Age-standardized	0.0944118	-0.47281	0.664866	0.09 (-0.47 to 0.66)
207	Armenia	Deaths	Both	Self-harm	Age-standardized	0.663414	-0.000558697	1.33179	0.66 (0 to 1.33)
208	Armenia	DALYs (Disability-Adjusted Life Years)	Male	Self-harm	Age-standardized	0.62041	-0.142159	1.3888	0.62 (-0.14 to 1.39)
209	Armenia	DALYs (Disability-Adjusted Life Years)	Female	Self-harm	Age-standardized	-0.300915	-0.855062	0.25633	-0.3 (-0.86 to 0.26)
210	Armenia	DALYs (Disability-Adjusted Life Years)	Both	Self-harm	Age-standardized	0.393926	-0.296231	1.08886	0.39 (-0.3 to 1.09)
211	Armenia	Prevalence	Male	Self-harm	Age-standardized	3.29061	2.97751	3.60467	3.29 (2.98 to 3.6)
212	Armenia	Prevalence	Female	Self-harm	Age-standardized	1.26257	1.07191	1.4536	1.26 (1.07 to 1.45)
213	Armenia	Prevalence	Both	Self-harm	Age-standardized	2.36434	2.14243	2.58673	2.36 (2.14 to 2.59)
214	Armenia	Incidence	Male	Self-harm	Age-standardized	3.61845	3.29543	3.94247	3.62 (3.3 to 3.94)
215	Armenia	Incidence	Female	Self-harm	Age-standardized	1.80279	1.60746	1.99848	1.8 (1.61 to 2)
216	Armenia	Incidence	Both	Self-harm	Age-standardized	2.74517	2.51129	2.97959	2.75 (2.51 to 2.98)
217	Greece	Deaths	Male	Self-harm	Age-standardized	0.765218	0.448419	1.08302	0.77 (0.45 to 1.08)
218	Greece	Deaths	Female	Self-harm	Age-standardized	-0.238309	-0.698497	0.224012	-0.24 (-0.7 to 0.22)
219	Greece	Deaths	Both	Self-harm	Age-standardized	0.559706	0.235671	0.884788	0.56 (0.24 to 0.88)
220	Greece	DALYs (Disability-Adjusted Life Years)	Male	Self-harm	Age-standardized	0.651249	0.35504	0.948333	0.65 (0.36 to 0.95)
221	Greece	DALYs (Disability-Adjusted Life Years)	Female	Self-harm	Age-standardized	-0.0894257	-0.508562	0.331476	-0.09 (-0.51 to 0.33)
222	Greece	DALYs (Disability-Adjusted Life Years)	Both	Self-harm	Age-standardized	0.485093	0.188254	0.782811	0.49 (0.19 to 0.78)
223	Greece	Prevalence	Male	Self-harm	Age-standardized	0.269269	0.214796	0.323771	0.27 (0.21 to 0.32)
224	Greece	Prevalence	Female	Self-harm	Age-standardized	0.142472	-0.106995	0.392563	0.14 (-0.11 to 0.39)
225	Greece	Prevalence	Both	Self-harm	Age-standardized	0.205516	0.0646439	0.346587	0.21 (0.06 to 0.35)
226	Greece	Incidence	Male	Self-harm	Age-standardized	0.304688	0.254844	0.354557	0.3 (0.25 to 0.35)
227	Greece	Incidence	Female	Self-harm	Age-standardized	0.132388	-0.128036	0.393491	0.13 (-0.13 to 0.39)
228	Greece	Incidence	Both	Self-harm	Age-standardized	0.210899	0.0503613	0.371694	0.21 (0.05 to 0.37)
229	Estonia	Deaths	Male	Self-harm	Age-standardized	-3.82104	-4.343	-3.29624	-3.82 (-4.34 to -3.3)
230	Estonia	Deaths	Female	Self-harm	Age-standardized	-4.41639	-4.72557	-4.1062	-4.42 (-4.73 to -4.11)
231	Estonia	Deaths	Both	Self-harm	Age-standardized	-3.89605	-4.36474	-3.42506	-3.9 (-4.36 to -3.43)
232	Estonia	DALYs (Disability-Adjusted Life Years)	Male	Self-harm	Age-standardized	-4.05106	-4.57718	-3.52204	-4.05 (-4.58 to -3.52)
233	Estonia	DALYs (Disability-Adjusted Life Years)	Female	Self-harm	Age-standardized	-4.46292	-4.77856	-4.14624	-4.46 (-4.78 to -4.15)
234	Estonia	DALYs (Disability-Adjusted Life Years)	Both	Self-harm	Age-standardized	-4.04293	-4.5136	-3.56994	-4.04 (-4.51 to -3.57)
235	Estonia	Prevalence	Male	Self-harm	Age-standardized	-2.4598	-2.6493	-2.26993	-2.46 (-2.65 to -2.27)
236	Estonia	Prevalence	Female	Self-harm	Age-standardized	-2.92242	-3.20599	-2.63802	-2.92 (-3.21 to -2.64)
237	Estonia	Prevalence	Both	Self-harm	Age-standardized	-2.566	-2.77519	-2.35636	-2.57 (-2.78 to -2.36)
238	Estonia	Incidence	Male	Self-harm	Age-standardized	-2.34147	-2.52594	-2.15665	-2.34 (-2.53 to -2.16)
239	Estonia	Incidence	Female	Self-harm	Age-standardized	-2.77025	-3.03505	-2.50473	-2.77 (-3.04 to -2.5)
240	Estonia	Incidence	Both	Self-harm	Age-standardized	-2.48565	-2.68539	-2.2855	-2.49 (-2.69 to -2.29)
241	North Macedonia	Deaths	Male	Self-harm	Age-standardized	-1.21443	-1.55898	-0.868681	-1.21 (-1.56 to -0.87)
242	North Macedonia	Deaths	Female	Self-harm	Age-standardized	-2.16434	-2.37847	-1.94975	-2.16 (-2.38 to -1.95)
243	North Macedonia	Deaths	Both	Self-harm	Age-standardized	-1.51482	-1.80665	-1.22212	-1.51 (-1.81 to -1.22)
244	North Macedonia	DALYs (Disability-Adjusted Life Years)	Male	Self-harm	Age-standardized	-1.45349	-1.79736	-1.10841	-1.45 (-1.8 to -1.11)
245	North Macedonia	DALYs (Disability-Adjusted Life Years)	Female	Self-harm	Age-standardized	-2.49759	-2.70012	-2.29463	-2.5 (-2.7 to -2.29)
246	North Macedonia	DALYs (Disability-Adjusted Life Years)	Both	Self-harm	Age-standardized	-1.7412	-2.02666	-1.45492	-1.74 (-2.03 to -1.45)
247	North Macedonia	Prevalence	Male	Self-harm	Age-standardized	-0.0557456	-0.120715	0.00926566	-0.06 (-0.12 to 0.01)
248	North Macedonia	Prevalence	Female	Self-harm	Age-standardized	-1.33036	-1.45745	-1.20312	-1.33 (-1.46 to -1.2)
249	North Macedonia	Prevalence	Both	Self-harm	Age-standardized	-0.712029	-0.808393	-0.615571	-0.71 (-0.81 to -0.62)
250	North Macedonia	Incidence	Male	Self-harm	Age-standardized	0.238019	0.179928	0.296144	0.24 (0.18 to 0.3)
251	North Macedonia	Incidence	Female	Self-harm	Age-standardized	-0.954268	-1.06258	-0.84584	-0.95 (-1.06 to -0.85)
252	North Macedonia	Incidence	Both	Self-harm	Age-standardized	-0.429897	-0.5127	-0.347025	-0.43 (-0.51 to -0.35)
253	Portugal	Deaths	Male	Self-harm	Age-standardized	-1.75757	-1.94986	-1.56491	-1.76 (-1.95 to -1.56)
254	Portugal	Deaths	Female	Self-harm	Age-standardized	-1.89831	-2.25631	-1.53899	-1.9 (-2.26 to -1.54)
255	Portugal	Deaths	Both	Self-harm	Age-standardized	-1.77027	-1.97134	-1.56878	-1.77 (-1.97 to -1.57)
256	Portugal	DALYs (Disability-Adjusted Life Years)	Male	Self-harm	Age-standardized	-2.08193	-2.25805	-1.9055	-2.08 (-2.26 to -1.91)
257	Portugal	DALYs (Disability-Adjusted Life Years)	Female	Self-harm	Age-standardized	-2.16431	-2.5372	-1.79	-2.16 (-2.54 to -1.79)
258	Portugal	DALYs (Disability-Adjusted Life Years)	Both	Self-harm	Age-standardized	-2.11441	-2.31034	-1.91809	-2.11 (-2.31 to -1.92)
259	Portugal	Prevalence	Male	Self-harm	Age-standardized	-1.57465	-1.6192	-1.53009	-1.57 (-1.62 to -1.53)
260	Portugal	Prevalence	Female	Self-harm	Age-standardized	-1.53494	-1.79201	-1.2772	-1.53 (-1.79 to -1.28)
261	Portugal	Prevalence	Both	Self-harm	Age-standardized	-1.56328	-1.68602	-1.44038	-1.56 (-1.69 to -1.44)
262	Portugal	Incidence	Male	Self-harm	Age-standardized	-1.35484	-1.41484	-1.29481	-1.35 (-1.41 to -1.29)
263	Portugal	Incidence	Female	Self-harm	Age-standardized	-1.36822	-1.59273	-1.14319	-1.37 (-1.59 to -1.14)
264	Portugal	Incidence	Both	Self-harm	Age-standardized	-1.37438	-1.48635	-1.26229	-1.37 (-1.49 to -1.26)
265	Republic of Korea	Deaths	Male	Self-harm	Age-standardized	1.69436	0.966784	2.42718	1.69 (0.97 to 2.43)
266	Republic of Korea	Deaths	Female	Self-harm	Age-standardized	1.31678	0.595466	2.04326	1.32 (0.6 to 2.04)
267	Republic of Korea	Deaths	Both	Self-harm	Age-standardized	1.62592	0.920561	2.33621	1.63 (0.92 to 2.34)
268	Republic of Korea	DALYs (Disability-Adjusted Life Years)	Male	Self-harm	Age-standardized	1.31879	0.740811	1.90009	1.32 (0.74 to 1.9)
269	Republic of Korea	DALYs (Disability-Adjusted Life Years)	Female	Self-harm	Age-standardized	1.28736	0.70901	1.86903	1.29 (0.71 to 1.87)
270	Republic of Korea	DALYs (Disability-Adjusted Life Years)	Both	Self-harm	Age-standardized	1.33999	0.782073	1.90099	1.34 (0.78 to 1.9)
271	Republic of Korea	Prevalence	Male	Self-harm	Age-standardized	1.51402	1.30796	1.72049	1.51 (1.31 to 1.72)
272	Republic of Korea	Prevalence	Female	Self-harm	Age-standardized	2.44749	1.88004	3.01811	2.45 (1.88 to 3.02)
273	Republic of Korea	Prevalence	Both	Self-harm	Age-standardized	2.02984	1.61841	2.44294	2.03 (1.62 to 2.44)
274	Republic of Korea	Incidence	Male	Self-harm	Age-standardized	1.76112	1.50637	2.01651	1.76 (1.51 to 2.02)
275	Republic of Korea	Incidence	Female	Self-harm	Age-standardized	2.85717	2.22019	3.49813	2.86 (2.22 to 3.5)
276	Republic of Korea	Incidence	Both	Self-harm	Age-standardized	2.39603	1.90291	2.89154	2.4 (1.9 to 2.89)
277	Kenya	Deaths	Male	Self-harm	Age-standardized	0.427996	0.110072	0.74693	0.43 (0.11 to 0.75)
278	Kenya	Deaths	Female	Self-harm	Age-standardized	-0.281908	-0.406638	-0.157022	-0.28 (-0.41 to -0.16)
279	Kenya	Deaths	Both	Self-harm	Age-standardized	0.114194	-0.12339	0.352343	0.11 (-0.12 to 0.35)
280	Kenya	DALYs (Disability-Adjusted Life Years)	Male	Self-harm	Age-standardized	0.532281	0.186436	0.87932	0.53 (0.19 to 0.88)
281	Kenya	DALYs (Disability-Adjusted Life Years)	Female	Self-harm	Age-standardized	-0.305142	-0.442059	-0.168036	-0.31 (-0.44 to -0.17)
282	Kenya	DALYs (Disability-Adjusted Life Years)	Both	Self-harm	Age-standardized	0.27872	0.00146292	0.556747	0.28 (0 to 0.56)
283	Kenya	Prevalence	Male	Self-harm	Age-standardized	0.448135	0.288975	0.607547	0.45 (0.29 to 0.61)
284	Kenya	Prevalence	Female	Self-harm	Age-standardized	-0.952127	-1.15065	-0.753202	-0.95 (-1.15 to -0.75)
285	Kenya	Prevalence	Both	Self-harm	Age-standardized	-0.207578	-0.33705	-0.0779371	-0.21 (-0.34 to -0.08)
286	Kenya	Incidence	Male	Self-harm	Age-standardized	0.430072	0.238201	0.62231	0.43 (0.24 to 0.62)
287	Kenya	Incidence	Female	Self-harm	Age-standardized	-0.968768	-1.17132	-0.765803	-0.97 (-1.17 to -0.77)
288	Kenya	Incidence	Both	Self-harm	Age-standardized	-0.291562	-0.447666	-0.135213	-0.29 (-0.45 to -0.14)
289	Georgia	Deaths	Male	Self-harm	Age-standardized	1.19762	0.606832	1.79189	1.2 (0.61 to 1.79)
290	Georgia	Deaths	Female	Self-harm	Age-standardized	-0.0193267	-0.381228	0.34389	-0.02 (-0.38 to 0.34)
291	Georgia	Deaths	Both	Self-harm	Age-standardized	1.02205	0.48624	1.56071	1.02 (0.49 to 1.56)
292	Georgia	DALYs (Disability-Adjusted Life Years)	Male	Self-harm	Age-standardized	1.03997	0.449131	1.63428	1.04 (0.45 to 1.63)
293	Georgia	DALYs (Disability-Adjusted Life Years)	Female	Self-harm	Age-standardized	-0.220012	-0.537554	0.0985432	-0.22 (-0.54 to 0.1)
294	Georgia	DALYs (Disability-Adjusted Life Years)	Both	Self-harm	Age-standardized	0.86376	0.338106	1.39217	0.86 (0.34 to 1.39)
295	Georgia	Prevalence	Male	Self-harm	Age-standardized	1.18176	1.09123	1.27238	1.18 (1.09 to 1.27)
296	Georgia	Prevalence	Female	Self-harm	Age-standardized	-0.155641	-0.371862	0.0610495	-0.16 (-0.37 to 0.06)
297	Georgia	Prevalence	Both	Self-harm	Age-standardized	0.652714	0.511153	0.794475	0.65 (0.51 to 0.79)
298	Georgia	Incidence	Male	Self-harm	Age-standardized	1.25628	1.16682	1.34581	1.26 (1.17 to 1.35)
299	Georgia	Incidence	Female	Self-harm	Age-standardized	-0.127673	-0.3456	0.09073	-0.13 (-0.35 to 0.09)
300	Georgia	Incidence	Both	Self-harm	Age-standardized	0.685462	0.539856	0.831279	0.69 (0.54 to 0.83)
301	Nigeria	Deaths	Male	Self-harm	Age-standardized	-0.608612	-0.686436	-0.530727	-0.61 (-0.69 to -0.53)
302	Nigeria	Deaths	Female	Self-harm	Age-standardized	-0.996651	-1.20141	-0.791472	-1 (-1.2 to -0.79)
303	Nigeria	Deaths	Both	Self-harm	Age-standardized	-0.81931	-0.959252	-0.679171	-0.82 (-0.96 to -0.68)
304	Nigeria	DALYs (Disability-Adjusted Life Years)	Male	Self-harm	Age-standardized	-0.515359	-0.600926	-0.429718	-0.52 (-0.6 to -0.43)
305	Nigeria	DALYs (Disability-Adjusted Life Years)	Female	Self-harm	Age-standardized	-1.26735	-1.48603	-1.04817	-1.27 (-1.49 to -1.05)
306	Nigeria	DALYs (Disability-Adjusted Life Years)	Both	Self-harm	Age-standardized	-0.926651	-1.0575	-0.795626	-0.93 (-1.06 to -0.8)
307	Nigeria	Prevalence	Male	Self-harm	Age-standardized	0.3977	0.329492	0.465954	0.4 (0.33 to 0.47)
308	Nigeria	Prevalence	Female	Self-harm	Age-standardized	-0.620803	-0.768679	-0.472706	-0.62 (-0.77 to -0.47)
309	Nigeria	Prevalence	Both	Self-harm	Age-standardized	-0.117732	-0.217052	-0.0183131	-0.12 (-0.22 to -0.02)
310	Nigeria	Incidence	Male	Self-harm	Age-standardized	0.459194	0.383689	0.534757	0.46 (0.38 to 0.53)
311	Nigeria	Incidence	Female	Self-harm	Age-standardized	-0.405891	-0.545978	-0.265606	-0.41 (-0.55 to -0.27)
312	Nigeria	Incidence	Both	Self-harm	Age-standardized	0.0173357	-0.0873303	0.122111	0.02 (-0.09 to 0.12)
313	Yemen	Deaths	Male	Self-harm	Age-standardized	-0.771139	-0.929225	-0.612801	-0.77 (-0.93 to -0.61)
314	Yemen	Deaths	Female	Self-harm	Age-standardized	-1.47618	-1.74603	-1.20559	-1.48 (-1.75 to -1.21)
315	Yemen	Deaths	Both	Self-harm	Age-standardized	-1.01282	-1.20815	-0.817112	-1.01 (-1.21 to -0.82)
316	Yemen	DALYs (Disability-Adjusted Life Years)	Male	Self-harm	Age-standardized	-0.711532	-0.914214	-0.508435	-0.71 (-0.91 to -0.51)
317	Yemen	DALYs (Disability-Adjusted Life Years)	Female	Self-harm	Age-standardized	-1.39251	-1.70041	-1.08365	-1.39 (-1.7 to -1.08)
318	Yemen	DALYs (Disability-Adjusted Life Years)	Both	Self-harm	Age-standardized	-0.96934	-1.20889	-0.729211	-0.97 (-1.21 to -0.73)
319	Yemen	Prevalence	Male	Self-harm	Age-standardized	0.70767	0.662763	0.752596	0.71 (0.66 to 0.75)
320	Yemen	Prevalence	Female	Self-harm	Age-standardized	-0.134523	-0.194912	-0.074098	-0.13 (-0.19 to -0.07)
321	Yemen	Prevalence	Both	Self-harm	Age-standardized	0.201198	0.159972	0.242442	0.2 (0.16 to 0.24)
322	Yemen	Incidence	Male	Self-harm	Age-standardized	0.791587	0.744294	0.838901	0.79 (0.74 to 0.84)
323	Yemen	Incidence	Female	Self-harm	Age-standardized	-0.00449806	-0.0525397	0.0435667	0 (-0.05 to 0.04)
324	Yemen	Incidence	Both	Self-harm	Age-standardized	0.277179	0.245436	0.308932	0.28 (0.25 to 0.31)
325	China	Deaths	Male	Self-harm	Age-standardized	-3.53033	-3.80562	-3.25425	-3.53 (-3.81 to -3.25)
326	China	Deaths	Female	Self-harm	Age-standardized	-5.10435	-5.40102	-4.80675	-5.1 (-5.4 to -4.81)
327	China	Deaths	Both	Self-harm	Age-standardized	-4.23751	-4.51497	-3.95924	-4.24 (-4.51 to -3.96)
328	China	DALYs (Disability-Adjusted Life Years)	Male	Self-harm	Age-standardized	-3.77298	-4.03634	-3.50889	-3.77 (-4.04 to -3.51)
329	China	DALYs (Disability-Adjusted Life Years)	Female	Self-harm	Age-standardized	-5.60873	-5.89729	-5.31929	-5.61 (-5.9 to -5.32)
330	China	DALYs (Disability-Adjusted Life Years)	Both	Self-harm	Age-standardized	-4.60139	-4.87666	-4.32534	-4.6 (-4.88 to -4.33)
331	China	Prevalence	Male	Self-harm	Age-standardized	-1.59902	-1.76861	-1.42912	-1.6 (-1.77 to -1.43)
332	China	Prevalence	Female	Self-harm	Age-standardized	-4.25247	-4.47816	-4.02625	-4.25 (-4.48 to -4.03)
333	China	Prevalence	Both	Self-harm	Age-standardized	-3.25773	-3.4692	-3.04579	-3.26 (-3.47 to -3.05)
334	China	Incidence	Male	Self-harm	Age-standardized	-1.30239	-1.48599	-1.11844	-1.3 (-1.49 to -1.12)
335	China	Incidence	Female	Self-harm	Age-standardized	-3.74608	-3.98206	-3.50951	-3.75 (-3.98 to -3.51)
336	China	Incidence	Both	Self-harm	Age-standardized	-2.95727	-3.18025	-2.73377	-2.96 (-3.18 to -2.73)
337	Cyprus	Deaths	Male	Self-harm	Age-standardized	-2.06089	-2.19554	-1.92606	-2.06 (-2.2 to -1.93)
338	Cyprus	Deaths	Female	Self-harm	Age-standardized	-3.4383	-3.6417	-3.23447	-3.44 (-3.64 to -3.23)
339	Cyprus	Deaths	Both	Self-harm	Age-standardized	-2.4271	-2.57543	-2.27853	-2.43 (-2.58 to -2.28)
340	Cyprus	DALYs (Disability-Adjusted Life Years)	Male	Self-harm	Age-standardized	-1.84913	-2.09086	-1.6068	-1.85 (-2.09 to -1.61)
341	Cyprus	DALYs (Disability-Adjusted Life Years)	Female	Self-harm	Age-standardized	-3.29032	-3.57581	-3.004	-3.29 (-3.58 to -3)
342	Cyprus	DALYs (Disability-Adjusted Life Years)	Both	Self-harm	Age-standardized	-2.21265	-2.45266	-1.97206	-2.21 (-2.45 to -1.97)
343	Cyprus	Prevalence	Male	Self-harm	Age-standardized	0.603997	0.524333	0.683724	0.6 (0.52 to 0.68)
344	Cyprus	Prevalence	Female	Self-harm	Age-standardized	-0.51764	-0.679096	-0.355921	-0.52 (-0.68 to -0.36)
345	Cyprus	Prevalence	Both	Self-harm	Age-standardized	0.0616658	-0.0284488	0.151862	0.06 (-0.03 to 0.15)
346	Cyprus	Incidence	Male	Self-harm	Age-standardized	0.697116	0.637129	0.757138	0.7 (0.64 to 0.76)
347	Cyprus	Incidence	Female	Self-harm	Age-standardized	-0.569614	-0.735181	-0.403771	-0.57 (-0.74 to -0.4)
348	Cyprus	Incidence	Both	Self-harm	Age-standardized	0.00862443	-0.0868354	0.104175	0.01 (-0.09 to 0.1)
349	Sri Lanka	Deaths	Male	Self-harm	Age-standardized	-3.70377	-4.17655	-3.22866	-3.7 (-4.18 to -3.23)
350	Sri Lanka	Deaths	Female	Self-harm	Age-standardized	-4.20045	-4.51857	-3.88126	-4.2 (-4.52 to -3.88)
351	Sri Lanka	Deaths	Both	Self-harm	Age-standardized	-3.98043	-4.40488	-3.5541	-3.98 (-4.4 to -3.55)
352	Sri Lanka	DALYs (Disability-Adjusted Life Years)	Male	Self-harm	Age-standardized	-3.94299	-4.47085	-3.4122	-3.94 (-4.47 to -3.41)
353	Sri Lanka	DALYs (Disability-Adjusted Life Years)	Female	Self-harm	Age-standardized	-4.31332	-4.63936	-3.98615	-4.31 (-4.64 to -3.99)
354	Sri Lanka	DALYs (Disability-Adjusted Life Years)	Both	Self-harm	Age-standardized	-4.13133	-4.59321	-3.66721	-4.13 (-4.59 to -3.67)
355	Sri Lanka	Prevalence	Male	Self-harm	Age-standardized	-2.75326	-3.01839	-2.48741	-2.75 (-3.02 to -2.49)
356	Sri Lanka	Prevalence	Female	Self-harm	Age-standardized	-3.06565	-3.2053	-2.92581	-3.07 (-3.21 to -2.93)
357	Sri Lanka	Prevalence	Both	Self-harm	Age-standardized	-2.93452	-3.13455	-2.73408	-2.93 (-3.13 to -2.73)
358	Sri Lanka	Incidence	Male	Self-harm	Age-standardized	-2.46163	-2.71714	-2.20545	-2.46 (-2.72 to -2.21)
359	Sri Lanka	Incidence	Female	Self-harm	Age-standardized	-2.65956	-2.79575	-2.52318	-2.66 (-2.8 to -2.52)
360	Sri Lanka	Incidence	Both	Self-harm	Age-standardized	-2.57743	-2.76802	-2.38647	-2.58 (-2.77 to -2.39)
361	Iran (Islamic Republic of)	Deaths	Male	Self-harm	Age-standardized	-0.390412	-0.496753	-0.283957	-0.39 (-0.5 to -0.28)
362	Iran (Islamic Republic of)	Deaths	Female	Self-harm	Age-standardized	-2.84281	-2.97437	-2.71107	-2.84 (-2.97 to -2.71)
363	Iran (Islamic Republic of)	Deaths	Both	Self-harm	Age-standardized	-1.212	-1.27867	-1.14529	-1.21 (-1.28 to -1.15)
364	Iran (Islamic Republic of)	DALYs (Disability-Adjusted Life Years)	Male	Self-harm	Age-standardized	-0.367179	-0.471327	-0.262923	-0.37 (-0.47 to -0.26)
365	Iran (Islamic Republic of)	DALYs (Disability-Adjusted Life Years)	Female	Self-harm	Age-standardized	-2.94604	-3.09579	-2.79605	-2.95 (-3.1 to -2.8)
366	Iran (Islamic Republic of)	DALYs (Disability-Adjusted Life Years)	Both	Self-harm	Age-standardized	-1.28039	-1.34987	-1.21086	-1.28 (-1.35 to -1.21)
367	Iran (Islamic Republic of)	Prevalence	Male	Self-harm	Age-standardized	-0.122757	-0.17053	-0.0749615	-0.12 (-0.17 to -0.07)
368	Iran (Islamic Republic of)	Prevalence	Female	Self-harm	Age-standardized	-2.21324	-2.41999	-2.00606	-2.21 (-2.42 to -2.01)
369	Iran (Islamic Republic of)	Prevalence	Both	Self-harm	Age-standardized	-1.2549	-1.37871	-1.13092	-1.25 (-1.38 to -1.13)
370	Iran (Islamic Republic of)	Incidence	Male	Self-harm	Age-standardized	0.108577	0.0573235	0.159857	0.11 (0.06 to 0.16)
371	Iran (Islamic Republic of)	Incidence	Female	Self-harm	Age-standardized	-1.90143	-2.09883	-1.70363	-1.9 (-2.1 to -1.7)
372	Iran (Islamic Republic of)	Incidence	Both	Self-harm	Age-standardized	-1.09576	-1.22288	-0.968482	-1.1 (-1.22 to -0.97)
373	Bosnia and Herzegovina	Deaths	Male	Self-harm	Age-standardized	-1.96003	-2.12989	-1.78988	-1.96 (-2.13 to -1.79)
374	Bosnia and Herzegovina	Deaths	Female	Self-harm	Age-standardized	-2.98492	-3.23775	-2.73142	-2.98 (-3.24 to -2.73)
375	Bosnia and Herzegovina	Deaths	Both	Self-harm	Age-standardized	-2.18318	-2.35804	-2.008	-2.18 (-2.36 to -2.01)
376	Bosnia and Herzegovina	DALYs (Disability-Adjusted Life Years)	Male	Self-harm	Age-standardized	-2.34625	-2.53806	-2.15406	-2.35 (-2.54 to -2.15)
377	Bosnia and Herzegovina	DALYs (Disability-Adjusted Life Years)	Female	Self-harm	Age-standardized	-3.12732	-3.40061	-2.85325	-3.13 (-3.4 to -2.85)
378	Bosnia and Herzegovina	DALYs (Disability-Adjusted Life Years)	Both	Self-harm	Age-standardized	-2.49164	-2.68654	-2.29635	-2.49 (-2.69 to -2.3)
379	Bosnia and Herzegovina	Prevalence	Male	Self-harm	Age-standardized	-0.0191555	-0.117941	0.0797278	-0.02 (-0.12 to 0.08)
380	Bosnia and Herzegovina	Prevalence	Female	Self-harm	Age-standardized	-0.284395	-0.395889	-0.172776	-0.28 (-0.4 to -0.17)
381	Bosnia and Herzegovina	Prevalence	Both	Self-harm	Age-standardized	-0.12191	-0.21886	-0.0248656	-0.12 (-0.22 to -0.02)
382	Bosnia and Herzegovina	Incidence	Male	Self-harm	Age-standardized	0.297714	0.193941	0.401594	0.3 (0.19 to 0.4)
383	Bosnia and Herzegovina	Incidence	Female	Self-harm	Age-standardized	0.137912	0.0430661	0.232849	0.14 (0.04 to 0.23)
384	Bosnia and Herzegovina	Incidence	Both	Self-harm	Age-standardized	0.221579	0.128457	0.314788	0.22 (0.13 to 0.31)
385	Madagascar	Deaths	Male	Self-harm	Age-standardized	-0.559284	-0.608935	-0.509607	-0.56 (-0.61 to -0.51)
386	Madagascar	Deaths	Female	Self-harm	Age-standardized	-0.665126	-0.740942	-0.589253	-0.67 (-0.74 to -0.59)
387	Madagascar	Deaths	Both	Self-harm	Age-standardized	-0.669323	-0.728185	-0.610427	-0.67 (-0.73 to -0.61)
388	Madagascar	DALYs (Disability-Adjusted Life Years)	Male	Self-harm	Age-standardized	-0.514831	-0.57014	-0.459491	-0.51 (-0.57 to -0.46)
389	Madagascar	DALYs (Disability-Adjusted Life Years)	Female	Self-harm	Age-standardized	-0.666011	-0.744141	-0.587819	-0.67 (-0.74 to -0.59)
390	Madagascar	DALYs (Disability-Adjusted Life Years)	Both	Self-harm	Age-standardized	-0.600725	-0.661541	-0.539872	-0.6 (-0.66 to -0.54)
391	Madagascar	Prevalence	Male	Self-harm	Age-standardized	-0.521149	-0.617854	-0.424351	-0.52 (-0.62 to -0.42)
392	Madagascar	Prevalence	Female	Self-harm	Age-standardized	-0.780255	-0.868681	-0.69175	-0.78 (-0.87 to -0.69)
393	Madagascar	Prevalence	Both	Self-harm	Age-standardized	-0.652862	-0.7447	-0.560939	-0.65 (-0.74 to -0.56)
394	Madagascar	Incidence	Male	Self-harm	Age-standardized	-0.40106	-0.480095	-0.321962	-0.4 (-0.48 to -0.32)
395	Madagascar	Incidence	Female	Self-harm	Age-standardized	-0.599343	-0.670685	-0.527951	-0.6 (-0.67 to -0.53)
396	Madagascar	Incidence	Both	Self-harm	Age-standardized	-0.506054	-0.579837	-0.432216	-0.51 (-0.58 to -0.43)
397	Burundi	Deaths	Male	Self-harm	Age-standardized	-2.12126	-2.31541	-1.92671	-2.12 (-2.32 to -1.93)
398	Burundi	Deaths	Female	Self-harm	Age-standardized	-2.13469	-2.35797	-1.9109	-2.13 (-2.36 to -1.91)
399	Burundi	Deaths	Both	Self-harm	Age-standardized	-1.91649	-2.10573	-1.72687	-1.92 (-2.11 to -1.73)
400	Burundi	DALYs (Disability-Adjusted Life Years)	Male	Self-harm	Age-standardized	-2.21803	-2.4304	-2.0052	-2.22 (-2.43 to -2.01)
401	Burundi	DALYs (Disability-Adjusted Life Years)	Female	Self-harm	Age-standardized	-2.11186	-2.31653	-1.90676	-2.11 (-2.32 to -1.91)
402	Burundi	DALYs (Disability-Adjusted Life Years)	Both	Self-harm	Age-standardized	-2.00285	-2.19724	-1.80807	-2 (-2.2 to -1.81)
403	Burundi	Prevalence	Male	Self-harm	Age-standardized	-1.028	-1.11738	-0.938537	-1.03 (-1.12 to -0.94)
404	Burundi	Prevalence	Female	Self-harm	Age-standardized	-1.01444	-1.08	-0.948845	-1.01 (-1.08 to -0.95)
405	Burundi	Prevalence	Both	Self-harm	Age-standardized	-1.00256	-1.07681	-0.928258	-1 (-1.08 to -0.93)
406	Burundi	Incidence	Male	Self-harm	Age-standardized	-1.17735	-1.27938	-1.07523	-1.18 (-1.28 to -1.08)
407	Burundi	Incidence	Female	Self-harm	Age-standardized	-1.22682	-1.33843	-1.11508	-1.23 (-1.34 to -1.12)
408	Burundi	Incidence	Both	Self-harm	Age-standardized	-1.23776	-1.34169	-1.13372	-1.24 (-1.34 to -1.13)
409	Guinea-Bissau	Deaths	Male	Self-harm	Age-standardized	0.243368	0.115323	0.371578	0.24 (0.12 to 0.37)
410	Guinea-Bissau	Deaths	Female	Self-harm	Age-standardized	0.0660773	-0.0770264	0.209386	0.07 (-0.08 to 0.21)
411	Guinea-Bissau	Deaths	Both	Self-harm	Age-standardized	0.125617	0.000631177	0.250759	0.13 (0 to 0.25)
412	Guinea-Bissau	DALYs (Disability-Adjusted Life Years)	Male	Self-harm	Age-standardized	0.306138	0.189395	0.423017	0.31 (0.19 to 0.42)
413	Guinea-Bissau	DALYs (Disability-Adjusted Life Years)	Female	Self-harm	Age-standardized	-0.0863344	-0.226715	0.0542431	-0.09 (-0.23 to 0.05)
414	Guinea-Bissau	DALYs (Disability-Adjusted Life Years)	Both	Self-harm	Age-standardized	0.172479	0.050015	0.295093	0.17 (0.05 to 0.3)
415	Guinea-Bissau	Prevalence	Male	Self-harm	Age-standardized	0.349233	0.302295	0.396192	0.35 (0.3 to 0.4)
416	Guinea-Bissau	Prevalence	Female	Self-harm	Age-standardized	-0.165781	-0.202367	-0.129182	-0.17 (-0.2 to -0.13)
417	Guinea-Bissau	Prevalence	Both	Self-harm	Age-standardized	0.0886579	0.047979	0.129353	0.09 (0.05 to 0.13)
418	Guinea-Bissau	Incidence	Male	Self-harm	Age-standardized	0.447546	0.396191	0.498927	0.45 (0.4 to 0.5)
419	Guinea-Bissau	Incidence	Female	Self-harm	Age-standardized	0.000435196	-0.0413699	0.0422578	0 (-0.04 to 0.04)
420	Guinea-Bissau	Incidence	Both	Self-harm	Age-standardized	0.204563	0.159315	0.249832	0.2 (0.16 to 0.25)
421	Namibia	Deaths	Male	Self-harm	Age-standardized	-0.00933211	-0.440246	0.423446	-0.01 (-0.44 to 0.42)
422	Namibia	Deaths	Female	Self-harm	Age-standardized	-1.17191	-1.46311	-0.879856	-1.17 (-1.46 to -0.88)
423	Namibia	Deaths	Both	Self-harm	Age-standardized	-0.281875	-0.684478	0.122361	-0.28 (-0.68 to 0.12)
424	Namibia	DALYs (Disability-Adjusted Life Years)	Male	Self-harm	Age-standardized	0.0494293	-0.415736	0.516767	0.05 (-0.42 to 0.52)
425	Namibia	DALYs (Disability-Adjusted Life Years)	Female	Self-harm	Age-standardized	-1.16226	-1.402	-0.921945	-1.16 (-1.4 to -0.92)
426	Namibia	DALYs (Disability-Adjusted Life Years)	Both	Self-harm	Age-standardized	-0.197023	-0.612502	0.220193	-0.2 (-0.61 to 0.22)
427	Namibia	Prevalence	Male	Self-harm	Age-standardized	0.669365	0.497625	0.841398	0.67 (0.5 to 0.84)
428	Namibia	Prevalence	Female	Self-harm	Age-standardized	-0.039623	-0.18998	0.110961	-0.04 (-0.19 to 0.11)
429	Namibia	Prevalence	Both	Self-harm	Age-standardized	0.353755	0.229989	0.477673	0.35 (0.23 to 0.48)
430	Namibia	Incidence	Male	Self-harm	Age-standardized	0.743504	0.534948	0.952492	0.74 (0.53 to 0.95)
431	Namibia	Incidence	Female	Self-harm	Age-standardized	-0.0301069	-0.191832	0.13188	-0.03 (-0.19 to 0.13)
432	Namibia	Incidence	Both	Self-harm	Age-standardized	0.416887	0.253531	0.58051	0.42 (0.25 to 0.58)
433	Viet Nam	Deaths	Male	Self-harm	Age-standardized	-0.399051	-0.462413	-0.335648	-0.4 (-0.46 to -0.34)
434	Viet Nam	Deaths	Female	Self-harm	Age-standardized	-1.26752	-1.35714	-1.17782	-1.27 (-1.36 to -1.18)
435	Viet Nam	Deaths	Both	Self-harm	Age-standardized	-0.653187	-0.729206	-0.57711	-0.65 (-0.73 to -0.58)
436	Viet Nam	DALYs (Disability-Adjusted Life Years)	Male	Self-harm	Age-standardized	-0.52638	-0.623956	-0.428709	-0.53 (-0.62 to -0.43)
437	Viet Nam	DALYs (Disability-Adjusted Life Years)	Female	Self-harm	Age-standardized	-1.51557	-1.64934	-1.38161	-1.52 (-1.65 to -1.38)
438	Viet Nam	DALYs (Disability-Adjusted Life Years)	Both	Self-harm	Age-standardized	-0.81035	-0.923332	-0.697239	-0.81 (-0.92 to -0.7)
439	Viet Nam	Prevalence	Male	Self-harm	Age-standardized	0.70512	0.583025	0.827363	0.71 (0.58 to 0.83)
440	Viet Nam	Prevalence	Female	Self-harm	Age-standardized	-0.576618	-0.751725	-0.401201	-0.58 (-0.75 to -0.4)
441	Viet Nam	Prevalence	Both	Self-harm	Age-standardized	-0.0216927	-0.180802	0.13767	-0.02 (-0.18 to 0.14)
442	Viet Nam	Incidence	Male	Self-harm	Age-standardized	0.96972	0.862103	1.07745	0.97 (0.86 to 1.08)
443	Viet Nam	Incidence	Female	Self-harm	Age-standardized	-0.304124	-0.47697	-0.130977	-0.3 (-0.48 to -0.13)
444	Viet Nam	Incidence	Both	Self-harm	Age-standardized	0.211518	0.0605576	0.362706	0.21 (0.06 to 0.36)
445	Luxembourg	Deaths	Male	Self-harm	Age-standardized	-3.02032	-3.15525	-2.88521	-3.02 (-3.16 to -2.89)
446	Luxembourg	Deaths	Female	Self-harm	Age-standardized	-3.01422	-3.18632	-2.8418	-3.01 (-3.19 to -2.84)
447	Luxembourg	Deaths	Both	Self-harm	Age-standardized	-2.99508	-3.11894	-2.87106	-3 (-3.12 to -2.87)
448	Luxembourg	DALYs (Disability-Adjusted Life Years)	Male	Self-harm	Age-standardized	-3.56507	-3.71509	-3.41482	-3.57 (-3.72 to -3.41)
449	Luxembourg	DALYs (Disability-Adjusted Life Years)	Female	Self-harm	Age-standardized	-3.32579	-3.50907	-3.14217	-3.33 (-3.51 to -3.14)
450	Luxembourg	DALYs (Disability-Adjusted Life Years)	Both	Self-harm	Age-standardized	-3.48722	-3.61698	-3.35729	-3.49 (-3.62 to -3.36)
451	Luxembourg	Prevalence	Male	Self-harm	Age-standardized	-1.66051	-1.88846	-1.43204	-1.66 (-1.89 to -1.43)
452	Luxembourg	Prevalence	Female	Self-harm	Age-standardized	-1.55175	-1.66386	-1.43951	-1.55 (-1.66 to -1.44)
453	Luxembourg	Prevalence	Both	Self-harm	Age-standardized	-1.59879	-1.75208	-1.44526	-1.6 (-1.75 to -1.45)
454	Luxembourg	Incidence	Male	Self-harm	Age-standardized	-1.62037	-1.82485	-1.41548	-1.62 (-1.82 to -1.42)
455	Luxembourg	Incidence	Female	Self-harm	Age-standardized	-1.60287	-1.71249	-1.49313	-1.6 (-1.71 to -1.49)
456	Luxembourg	Incidence	Both	Self-harm	Age-standardized	-1.62343	-1.75676	-1.48993	-1.62 (-1.76 to -1.49)
457	Taiwan (Province of China)	Deaths	Male	Self-harm	Age-standardized	1.19585	0.433709	1.96377	1.2 (0.43 to 1.96)
458	Taiwan (Province of China)	Deaths	Female	Self-harm	Age-standardized	0.118865	-0.414269	0.654853	0.12 (-0.41 to 0.65)
459	Taiwan (Province of China)	Deaths	Both	Self-harm	Age-standardized	0.756679	0.0736559	1.44436	0.76 (0.07 to 1.44)
460	Taiwan (Province of China)	DALYs (Disability-Adjusted Life Years)	Male	Self-harm	Age-standardized	1.44424	0.621264	2.27394	1.44 (0.62 to 2.27)
461	Taiwan (Province of China)	DALYs (Disability-Adjusted Life Years)	Female	Self-harm	Age-standardized	0.524254	-0.0172007	1.06864	0.52 (-0.02 to 1.07)
462	Taiwan (Province of China)	DALYs (Disability-Adjusted Life Years)	Both	Self-harm	Age-standardized	1.07976	0.357219	1.80749	1.08 (0.36 to 1.81)
463	Taiwan (Province of China)	Prevalence	Male	Self-harm	Age-standardized	1.36905	0.846237	1.89456	1.37 (0.85 to 1.89)
464	Taiwan (Province of China)	Prevalence	Female	Self-harm	Age-standardized	0.247816	-0.121807	0.618806	0.25 (-0.12 to 0.62)
465	Taiwan (Province of China)	Prevalence	Both	Self-harm	Age-standardized	0.794959	0.352001	1.23987	0.79 (0.35 to 1.24)
466	Taiwan (Province of China)	Incidence	Male	Self-harm	Age-standardized	1.54841	0.972637	2.12747	1.55 (0.97 to 2.13)
467	Taiwan (Province of China)	Incidence	Female	Self-harm	Age-standardized	0.491841	0.0706804	0.914773	0.49 (0.07 to 0.91)
468	Taiwan (Province of China)	Incidence	Both	Self-harm	Age-standardized	0.9563	0.471677	1.44326	0.96 (0.47 to 1.44)
469	Denmark	Deaths	Male	Self-harm	Age-standardized	-2.98105	-3.19133	-2.77031	-2.98 (-3.19 to -2.77)
470	Denmark	Deaths	Female	Self-harm	Age-standardized	-3.76874	-4.10274	-3.43358	-3.77 (-4.1 to -3.43)
471	Denmark	Deaths	Both	Self-harm	Age-standardized	-3.20458	-3.45163	-2.9569	-3.2 (-3.45 to -2.96)
472	Denmark	DALYs (Disability-Adjusted Life Years)	Male	Self-harm	Age-standardized	-3.20657	-3.39257	-3.02022	-3.21 (-3.39 to -3.02)
473	Denmark	DALYs (Disability-Adjusted Life Years)	Female	Self-harm	Age-standardized	-3.72582	-4.02926	-3.42142	-3.73 (-4.03 to -3.42)
474	Denmark	DALYs (Disability-Adjusted Life Years)	Both	Self-harm	Age-standardized	-3.35785	-3.56994	-3.14528	-3.36 (-3.57 to -3.15)
475	Denmark	Prevalence	Male	Self-harm	Age-standardized	-2.40629	-2.53493	-2.27749	-2.41 (-2.53 to -2.28)
476	Denmark	Prevalence	Female	Self-harm	Age-standardized	-2.76171	-3.10027	-2.42195	-2.76 (-3.1 to -2.42)
477	Denmark	Prevalence	Both	Self-harm	Age-standardized	-2.58996	-2.81431	-2.3651	-2.59 (-2.81 to -2.37)
478	Denmark	Incidence	Male	Self-harm	Age-standardized	-2.39441	-2.52588	-2.26276	-2.39 (-2.53 to -2.26)
479	Denmark	Incidence	Female	Self-harm	Age-standardized	-2.97237	-3.31486	-2.62867	-2.97 (-3.31 to -2.63)
480	Denmark	Incidence	Both	Self-harm	Age-standardized	-2.73092	-2.97719	-2.48402	-2.73 (-2.98 to -2.48)
481	Benin	Deaths	Male	Self-harm	Age-standardized	-0.0988401	-0.240505	0.0430258	-0.1 (-0.24 to 0.04)
482	Benin	Deaths	Female	Self-harm	Age-standardized	-0.481376	-0.602513	-0.360091	-0.48 (-0.6 to -0.36)
483	Benin	Deaths	Both	Self-harm	Age-standardized	-0.239988	-0.372956	-0.106843	-0.24 (-0.37 to -0.11)
484	Benin	DALYs (Disability-Adjusted Life Years)	Male	Self-harm	Age-standardized	-0.109892	-0.248287	0.0286954	-0.11 (-0.25 to 0.03)
485	Benin	DALYs (Disability-Adjusted Life Years)	Female	Self-harm	Age-standardized	-0.521711	-0.648618	-0.394642	-0.52 (-0.65 to -0.39)
486	Benin	DALYs (Disability-Adjusted Life Years)	Both	Self-harm	Age-standardized	-0.182307	-0.316389	-0.0480443	-0.18 (-0.32 to -0.05)
487	Benin	Prevalence	Male	Self-harm	Age-standardized	0.371887	0.289118	0.454724	0.37 (0.29 to 0.45)
488	Benin	Prevalence	Female	Self-harm	Age-standardized	0.094375	0.0642368	0.124522	0.09 (0.06 to 0.12)
489	Benin	Prevalence	Both	Self-harm	Age-standardized	0.254276	0.203574	0.305004	0.25 (0.2 to 0.31)
490	Benin	Incidence	Male	Self-harm	Age-standardized	0.490852	0.395057	0.586738	0.49 (0.4 to 0.59)
491	Benin	Incidence	Female	Self-harm	Age-standardized	0.182564	0.142049	0.223095	0.18 (0.14 to 0.22)
492	Benin	Incidence	Both	Self-harm	Age-standardized	0.346822	0.28475	0.408933	0.35 (0.28 to 0.41)
493	Iraq	Deaths	Male	Self-harm	Age-standardized	-1.52678	-1.64033	-1.41309	-1.53 (-1.64 to -1.41)
494	Iraq	Deaths	Female	Self-harm	Age-standardized	-2.05283	-2.23364	-1.87169	-2.05 (-2.23 to -1.87)
495	Iraq	Deaths	Both	Self-harm	Age-standardized	-1.64316	-1.77075	-1.5154	-1.64 (-1.77 to -1.52)
496	Iraq	DALYs (Disability-Adjusted Life Years)	Male	Self-harm	Age-standardized	-1.56527	-1.67928	-1.45113	-1.57 (-1.68 to -1.45)
497	Iraq	DALYs (Disability-Adjusted Life Years)	Female	Self-harm	Age-standardized	-2.12755	-2.32727	-1.92742	-2.13 (-2.33 to -1.93)
498	Iraq	DALYs (Disability-Adjusted Life Years)	Both	Self-harm	Age-standardized	-1.70201	-1.84061	-1.56322	-1.7 (-1.84 to -1.56)
499	Iraq	Prevalence	Male	Self-harm	Age-standardized	0.619632	0.523357	0.716	0.62 (0.52 to 0.72)
500	Iraq	Prevalence	Female	Self-harm	Age-standardized	-0.0679797	-0.121375	-0.0145555	-0.07 (-0.12 to -0.01)
501	Iraq	Prevalence	Both	Self-harm	Age-standardized	0.264382	0.216788	0.311998	0.26 (0.22 to 0.31)
502	Iraq	Incidence	Male	Self-harm	Age-standardized	0.906057	0.795603	1.01663	0.91 (0.8 to 1.02)
503	Iraq	Incidence	Female	Self-harm	Age-standardized	0.26241	0.224253	0.300581	0.26 (0.22 to 0.3)
504	Iraq	Incidence	Both	Self-harm	Age-standardized	0.55918	0.505102	0.613288	0.56 (0.51 to 0.61)
505	Dominica	Deaths	Male	Self-harm	Age-standardized	-0.205597	-0.313664	-0.0974139	-0.21 (-0.31 to -0.1)
506	Dominica	Deaths	Female	Self-harm	Age-standardized	-1.40331	-1.75783	-1.04751	-1.4 (-1.76 to -1.05)
507	Dominica	Deaths	Both	Self-harm	Age-standardized	-0.0598332	-0.2159	0.0964783	-0.06 (-0.22 to 0.1)
508	Dominica	DALYs (Disability-Adjusted Life Years)	Male	Self-harm	Age-standardized	0.0834257	-0.056566	0.223613	0.08 (-0.06 to 0.22)
509	Dominica	DALYs (Disability-Adjusted Life Years)	Female	Self-harm	Age-standardized	-1.14543	-1.5143	-0.77518	-1.15 (-1.51 to -0.78)
510	Dominica	DALYs (Disability-Adjusted Life Years)	Both	Self-harm	Age-standardized	0.112777	-0.0589435	0.284792	0.11 (-0.06 to 0.28)
511	Dominica	Prevalence	Male	Self-harm	Age-standardized	0.266065	0.0729635	0.459538	0.27 (0.07 to 0.46)
512	Dominica	Prevalence	Female	Self-harm	Age-standardized	-0.178074	-0.419693	0.0641313	-0.18 (-0.42 to 0.06)
513	Dominica	Prevalence	Both	Self-harm	Age-standardized	0.100763	-0.0561435	0.257916	0.1 (-0.06 to 0.26)
514	Dominica	Incidence	Male	Self-harm	Age-standardized	0.285527	0.101926	0.469465	0.29 (0.1 to 0.47)
515	Dominica	Incidence	Female	Self-harm	Age-standardized	-0.104808	-0.354591	0.145601	-0.1 (-0.35 to 0.15)
516	Dominica	Incidence	Both	Self-harm	Age-standardized	0.106781	-0.0572878	0.271118	0.11 (-0.06 to 0.27)
517	Seychelles	Deaths	Male	Self-harm	Age-standardized	-1.76726	-2.06715	-1.46645	-1.77 (-2.07 to -1.47)
518	Seychelles	Deaths	Female	Self-harm	Age-standardized	-1.52893	-1.75053	-1.30683	-1.53 (-1.75 to -1.31)
519	Seychelles	Deaths	Both	Self-harm	Age-standardized	-1.53157	-1.79807	-1.26435	-1.53 (-1.8 to -1.26)
520	Seychelles	DALYs (Disability-Adjusted Life Years)	Male	Self-harm	Age-standardized	-1.71587	-2.08128	-1.3491	-1.72 (-2.08 to -1.35)
521	Seychelles	DALYs (Disability-Adjusted Life Years)	Female	Self-harm	Age-standardized	-1.56616	-1.84989	-1.2816	-1.57 (-1.85 to -1.28)
522	Seychelles	DALYs (Disability-Adjusted Life Years)	Both	Self-harm	Age-standardized	-1.47261	-1.79062	-1.15357	-1.47 (-1.79 to -1.15)
523	Seychelles	Prevalence	Male	Self-harm	Age-standardized	-0.278653	-0.391307	-0.165872	-0.28 (-0.39 to -0.17)
524	Seychelles	Prevalence	Female	Self-harm	Age-standardized	-0.442909	-0.644715	-0.240693	-0.44 (-0.64 to -0.24)
525	Seychelles	Prevalence	Both	Self-harm	Age-standardized	-0.199565	-0.325116	-0.0738569	-0.2 (-0.33 to -0.07)
526	Seychelles	Incidence	Male	Self-harm	Age-standardized	-0.261785	-0.374934	-0.148508	-0.26 (-0.37 to -0.15)
527	Seychelles	Incidence	Female	Self-harm	Age-standardized	-0.218198	-0.413989	-0.0220226	-0.22 (-0.41 to -0.02)
528	Seychelles	Incidence	Both	Self-harm	Age-standardized	-0.139669	-0.254269	-0.0249377	-0.14 (-0.25 to -0.02)
529	Saint Kitts and Nevis	Deaths	Male	Self-harm	Age-standardized	-1.91384	-2.16796	-1.65906	-1.91 (-2.17 to -1.66)
530	Saint Kitts and Nevis	Deaths	Female	Self-harm	Age-standardized	-5.11735	-5.66588	-4.56562	-5.12 (-5.67 to -4.57)
531	Saint Kitts and Nevis	Deaths	Both	Self-harm	Age-standardized	-2.51134	-2.81809	-2.20362	-2.51 (-2.82 to -2.2)
532	Saint Kitts and Nevis	DALYs (Disability-Adjusted Life Years)	Male	Self-harm	Age-standardized	-2.18436	-2.52778	-1.83973	-2.18 (-2.53 to -1.84)
533	Saint Kitts and Nevis	DALYs (Disability-Adjusted Life Years)	Female	Self-harm	Age-standardized	-5.27417	-5.90435	-4.63977	-5.27 (-5.9 to -4.64)
534	Saint Kitts and Nevis	DALYs (Disability-Adjusted Life Years)	Both	Self-harm	Age-standardized	-2.8567	-3.25685	-2.4549	-2.86 (-3.26 to -2.45)
535	Saint Kitts and Nevis	Prevalence	Male	Self-harm	Age-standardized	1.07679	0.979413	1.17425	1.08 (0.98 to 1.17)
536	Saint Kitts and Nevis	Prevalence	Female	Self-harm	Age-standardized	-0.590394	-1.12234	-0.0555917	-0.59 (-1.12 to -0.06)
537	Saint Kitts and Nevis	Prevalence	Both	Self-harm	Age-standardized	0.170744	-0.160417	0.503004	0.17 (-0.16 to 0.5)
538	Saint Kitts and Nevis	Incidence	Male	Self-harm	Age-standardized	0.999728	0.91517	1.08436	1 (0.92 to 1.08)
539	Saint Kitts and Nevis	Incidence	Female	Self-harm	Age-standardized	-0.506986	-1.02896	0.0177435	-0.51 (-1.03 to 0.02)
540	Saint Kitts and Nevis	Incidence	Both	Self-harm	Age-standardized	0.118983	-0.216563	0.455657	0.12 (-0.22 to 0.46)
541	Fiji	Deaths	Male	Self-harm	Age-standardized	-0.304686	-0.419236	-0.190004	-0.3 (-0.42 to -0.19)
542	Fiji	Deaths	Female	Self-harm	Age-standardized	-0.999235	-1.1258	-0.872505	-1 (-1.13 to -0.87)
543	Fiji	Deaths	Both	Self-harm	Age-standardized	-0.528246	-0.634023	-0.422356	-0.53 (-0.63 to -0.42)
544	Fiji	DALYs (Disability-Adjusted Life Years)	Male	Self-harm	Age-standardized	-0.242292	-0.390302	-0.0940614	-0.24 (-0.39 to -0.09)
545	Fiji	DALYs (Disability-Adjusted Life Years)	Female	Self-harm	Age-standardized	-1.09511	-1.22968	-0.960348	-1.1 (-1.23 to -0.96)
546	Fiji	DALYs (Disability-Adjusted Life Years)	Both	Self-harm	Age-standardized	-0.520141	-0.635547	-0.4046	-0.52 (-0.64 to -0.4)
547	Fiji	Prevalence	Male	Self-harm	Age-standardized	-0.0120079	-0.0660809	0.0420943	-0.01 (-0.07 to 0.04)
548	Fiji	Prevalence	Female	Self-harm	Age-standardized	-1.17182	-1.28658	-1.05693	-1.17 (-1.29 to -1.06)
549	Fiji	Prevalence	Both	Self-harm	Age-standardized	-0.646929	-0.717382	-0.576426	-0.65 (-0.72 to -0.58)
550	Fiji	Incidence	Male	Self-harm	Age-standardized	0.01196	-0.0480643	0.0720202	0.01 (-0.05 to 0.07)
551	Fiji	Incidence	Female	Self-harm	Age-standardized	-1.08482	-1.19604	-0.973475	-1.08 (-1.2 to -0.97)
552	Fiji	Incidence	Both	Self-harm	Age-standardized	-0.61994	-0.694359	-0.545464	-0.62 (-0.69 to -0.55)
553	Guam	Deaths	Male	Self-harm	Age-standardized	0.77829	0.500435	1.05691	0.78 (0.5 to 1.06)
554	Guam	Deaths	Female	Self-harm	Age-standardized	-0.147838	-0.880721	0.590464	-0.15 (-0.88 to 0.59)
555	Guam	Deaths	Both	Self-harm	Age-standardized	0.55697	0.20651	0.908656	0.56 (0.21 to 0.91)
556	Guam	DALYs (Disability-Adjusted Life Years)	Male	Self-harm	Age-standardized	0.792783	0.527842	1.05842	0.79 (0.53 to 1.06)
557	Guam	DALYs (Disability-Adjusted Life Years)	Female	Self-harm	Age-standardized	0.252628	-0.555722	1.06755	0.25 (-0.56 to 1.07)
558	Guam	DALYs (Disability-Adjusted Life Years)	Both	Self-harm	Age-standardized	0.643698	0.30228	0.986278	0.64 (0.3 to 0.99)
559	Guam	Prevalence	Male	Self-harm	Age-standardized	0.383037	0.222284	0.544047	0.38 (0.22 to 0.54)
560	Guam	Prevalence	Female	Self-harm	Age-standardized	0.730091	0.459727	1.00118	0.73 (0.46 to 1)
561	Guam	Prevalence	Both	Self-harm	Age-standardized	0.455695	0.403523	0.507893	0.46 (0.4 to 0.51)
562	Guam	Incidence	Male	Self-harm	Age-standardized	0.533384	0.357657	0.709418	0.53 (0.36 to 0.71)
563	Guam	Incidence	Female	Self-harm	Age-standardized	0.793556	0.545776	1.04195	0.79 (0.55 to 1.04)
564	Guam	Incidence	Both	Self-harm	Age-standardized	0.614044	0.556115	0.672006	0.61 (0.56 to 0.67)
565	Democratic People's Republic of Korea	Deaths	Male	Self-harm	Age-standardized	-1.00013	-1.0513	-0.948938	-1 (-1.05 to -0.95)
566	Democratic People's Republic of Korea	Deaths	Female	Self-harm	Age-standardized	-1.26254	-1.3189	-1.20613	-1.26 (-1.32 to -1.21)
567	Democratic People's Republic of Korea	Deaths	Both	Self-harm	Age-standardized	-1.07069	-1.11796	-1.02341	-1.07 (-1.12 to -1.02)
568	Democratic People's Republic of Korea	DALYs (Disability-Adjusted Life Years)	Male	Self-harm	Age-standardized	-1.03851	-1.11405	-0.962905	-1.04 (-1.11 to -0.96)
569	Democratic People's Republic of Korea	DALYs (Disability-Adjusted Life Years)	Female	Self-harm	Age-standardized	-1.40218	-1.46227	-1.34206	-1.4 (-1.46 to -1.34)
570	Democratic People's Republic of Korea	DALYs (Disability-Adjusted Life Years)	Both	Self-harm	Age-standardized	-1.15733	-1.22164	-1.09296	-1.16 (-1.22 to -1.09)
571	Democratic People's Republic of Korea	Prevalence	Male	Self-harm	Age-standardized	-1.00974	-1.10887	-0.910503	-1.01 (-1.11 to -0.91)
572	Democratic People's Republic of Korea	Prevalence	Female	Self-harm	Age-standardized	-2.00842	-2.16192	-1.85468	-2.01 (-2.16 to -1.85)
573	Democratic People's Republic of Korea	Prevalence	Both	Self-harm	Age-standardized	-1.66229	-1.79395	-1.53046	-1.66 (-1.79 to -1.53)
574	Democratic People's Republic of Korea	Incidence	Male	Self-harm	Age-standardized	-0.918805	-1.02808	-0.809412	-0.92 (-1.03 to -0.81)
575	Democratic People's Republic of Korea	Incidence	Female	Self-harm	Age-standardized	-1.81378	-1.96905	-1.65826	-1.81 (-1.97 to -1.66)
576	Democratic People's Republic of Korea	Incidence	Both	Self-harm	Age-standardized	-1.58298	-1.72426	-1.4415	-1.58 (-1.72 to -1.44)
577	Lao People's Democratic Republic	Deaths	Male	Self-harm	Age-standardized	-2.28599	-2.37498	-2.19691	-2.29 (-2.37 to -2.2)
578	Lao People's Democratic Republic	Deaths	Female	Self-harm	Age-standardized	-2.56672	-2.67679	-2.45653	-2.57 (-2.68 to -2.46)
579	Lao People's Democratic Republic	Deaths	Both	Self-harm	Age-standardized	-2.31696	-2.40437	-2.22948	-2.32 (-2.4 to -2.23)
580	Lao People's Democratic Republic	DALYs (Disability-Adjusted Life Years)	Male	Self-harm	Age-standardized	-2.32662	-2.41828	-2.23488	-2.33 (-2.42 to -2.23)
581	Lao People's Democratic Republic	DALYs (Disability-Adjusted Life Years)	Female	Self-harm	Age-standardized	-2.57312	-2.68734	-2.45875	-2.57 (-2.69 to -2.46)
582	Lao People's Democratic Republic	DALYs (Disability-Adjusted Life Years)	Both	Self-harm	Age-standardized	-2.34983	-2.43826	-2.26133	-2.35 (-2.44 to -2.26)
583	Lao People's Democratic Republic	Prevalence	Male	Self-harm	Age-standardized	-0.856279	-1.01961	-0.692677	-0.86 (-1.02 to -0.69)
584	Lao People's Democratic Republic	Prevalence	Female	Self-harm	Age-standardized	-2.24638	-2.37806	-2.11451	-2.25 (-2.38 to -2.11)
585	Lao People's Democratic Republic	Prevalence	Both	Self-harm	Age-standardized	-1.63573	-1.7832	-1.48804	-1.64 (-1.78 to -1.49)
586	Lao People's Democratic Republic	Incidence	Male	Self-harm	Age-standardized	-0.755965	-0.923801	-0.587845	-0.76 (-0.92 to -0.59)
587	Lao People's Democratic Republic	Incidence	Female	Self-harm	Age-standardized	-2.15111	-2.29676	-2.00524	-2.15 (-2.3 to -2.01)
588	Lao People's Democratic Republic	Incidence	Both	Self-harm	Age-standardized	-1.59881	-1.75854	-1.43882	-1.6 (-1.76 to -1.44)
589	Spain	Deaths	Male	Self-harm	Age-standardized	-1.02464	-1.15784	-0.891263	-1.02 (-1.16 to -0.89)
590	Spain	Deaths	Female	Self-harm	Age-standardized	-0.953428	-1.19688	-0.709378	-0.95 (-1.2 to -0.71)
591	Spain	Deaths	Both	Self-harm	Age-standardized	-0.947086	-1.09179	-0.802168	-0.95 (-1.09 to -0.8)
592	Spain	DALYs (Disability-Adjusted Life Years)	Male	Self-harm	Age-standardized	-1.08572	-1.24276	-0.928434	-1.09 (-1.24 to -0.93)
593	Spain	DALYs (Disability-Adjusted Life Years)	Female	Self-harm	Age-standardized	-0.877355	-1.11977	-0.634347	-0.88 (-1.12 to -0.63)
594	Spain	DALYs (Disability-Adjusted Life Years)	Both	Self-harm	Age-standardized	-1.0098	-1.17062	-0.84871	-1.01 (-1.17 to -0.85)
595	Spain	Prevalence	Male	Self-harm	Age-standardized	-0.640351	-0.735297	-0.545314	-0.64 (-0.74 to -0.55)
596	Spain	Prevalence	Female	Self-harm	Age-standardized	-0.277827	-0.351174	-0.204426	-0.28 (-0.35 to -0.2)
597	Spain	Prevalence	Both	Self-harm	Age-standardized	-0.477714	-0.549967	-0.405409	-0.48 (-0.55 to -0.41)
598	Spain	Incidence	Male	Self-harm	Age-standardized	-0.586316	-0.689641	-0.482883	-0.59 (-0.69 to -0.48)
599	Spain	Incidence	Female	Self-harm	Age-standardized	-0.285786	-0.35464	-0.216883	-0.29 (-0.35 to -0.22)
600	Spain	Incidence	Both	Self-harm	Age-standardized	-0.446478	-0.517859	-0.375047	-0.45 (-0.52 to -0.38)
601	Equatorial Guinea	Deaths	Male	Self-harm	Age-standardized	-2.13903	-2.58263	-1.69341	-2.14 (-2.58 to -1.69)
602	Equatorial Guinea	Deaths	Female	Self-harm	Age-standardized	-1.92079	-2.11642	-1.72477	-1.92 (-2.12 to -1.72)
603	Equatorial Guinea	Deaths	Both	Self-harm	Age-standardized	-1.98258	-2.39224	-1.5712	-1.98 (-2.39 to -1.57)
604	Equatorial Guinea	DALYs (Disability-Adjusted Life Years)	Male	Self-harm	Age-standardized	-2.14703	-2.6008	-1.69115	-2.15 (-2.6 to -1.69)
605	Equatorial Guinea	DALYs (Disability-Adjusted Life Years)	Female	Self-harm	Age-standardized	-2.08119	-2.27399	-1.88802	-2.08 (-2.27 to -1.89)
606	Equatorial Guinea	DALYs (Disability-Adjusted Life Years)	Both	Self-harm	Age-standardized	-1.9463	-2.36277	-1.52805	-1.95 (-2.36 to -1.53)
607	Equatorial Guinea	Prevalence	Male	Self-harm	Age-standardized	-0.656363	-0.900101	-0.412024	-0.66 (-0.9 to -0.41)
608	Equatorial Guinea	Prevalence	Female	Self-harm	Age-standardized	-0.673365	-0.80153	-0.545034	-0.67 (-0.8 to -0.55)
609	Equatorial Guinea	Prevalence	Both	Self-harm	Age-standardized	-0.622002	-0.818598	-0.425016	-0.62 (-0.82 to -0.43)
610	Equatorial Guinea	Incidence	Male	Self-harm	Age-standardized	-0.337929	-0.581158	-0.0941043	-0.34 (-0.58 to -0.09)
611	Equatorial Guinea	Incidence	Female	Self-harm	Age-standardized	-0.189621	-0.294521	-0.084611	-0.19 (-0.29 to -0.08)
612	Equatorial Guinea	Incidence	Both	Self-harm	Age-standardized	-0.201714	-0.37781	-0.0253072	-0.2 (-0.38 to -0.03)
613	Venezuela (Bolivarian Republic of)	Deaths	Male	Self-harm	Age-standardized	0.257727	-0.09966	0.616392	0.26 (-0.1 to 0.62)
614	Venezuela (Bolivarian Republic of)	Deaths	Female	Self-harm	Age-standardized	0.320389	-0.072019	0.714338	0.32 (-0.07 to 0.71)
615	Venezuela (Bolivarian Republic of)	Deaths	Both	Self-harm	Age-standardized	0.26433	-0.0819142	0.611773	0.26 (-0.08 to 0.61)
616	Venezuela (Bolivarian Republic of)	DALYs (Disability-Adjusted Life Years)	Male	Self-harm	Age-standardized	0.595276	0.258921	0.932759	0.6 (0.26 to 0.93)
617	Venezuela (Bolivarian Republic of)	DALYs (Disability-Adjusted Life Years)	Female	Self-harm	Age-standardized	0.331847	-0.050642	0.715799	0.33 (-0.05 to 0.72)
618	Venezuela (Bolivarian Republic of)	DALYs (Disability-Adjusted Life Years)	Both	Self-harm	Age-standardized	0.551819	0.225831	0.878867	0.55 (0.23 to 0.88)
619	Venezuela (Bolivarian Republic of)	Prevalence	Male	Self-harm	Age-standardized	0.0683817	-0.129057	0.266211	0.07 (-0.13 to 0.27)
620	Venezuela (Bolivarian Republic of)	Prevalence	Female	Self-harm	Age-standardized	0.827533	0.667281	0.98804	0.83 (0.67 to 0.99)
621	Venezuela (Bolivarian Republic of)	Prevalence	Both	Self-harm	Age-standardized	0.390352	0.270599	0.510248	0.39 (0.27 to 0.51)
622	Venezuela (Bolivarian Republic of)	Incidence	Male	Self-harm	Age-standardized	0.192965	-0.0201497	0.406533	0.19 (-0.02 to 0.41)
623	Venezuela (Bolivarian Republic of)	Incidence	Female	Self-harm	Age-standardized	0.996187	0.826198	1.16646	1 (0.83 to 1.17)
624	Venezuela (Bolivarian Republic of)	Incidence	Both	Self-harm	Age-standardized	0.554595	0.416749	0.69263	0.55 (0.42 to 0.69)
625	Comoros	Deaths	Male	Self-harm	Age-standardized	-1.21277	-1.52247	-0.902109	-1.21 (-1.52 to -0.9)
626	Comoros	Deaths	Female	Self-harm	Age-standardized	-1.07238	-1.34715	-0.796844	-1.07 (-1.35 to -0.8)
627	Comoros	Deaths	Both	Self-harm	Age-standardized	-1.17803	-1.47176	-0.883428	-1.18 (-1.47 to -0.88)
628	Comoros	DALYs (Disability-Adjusted Life Years)	Male	Self-harm	Age-standardized	-1.3049	-1.71906	-0.889	-1.3 (-1.72 to -0.89)
629	Comoros	DALYs (Disability-Adjusted Life Years)	Female	Self-harm	Age-standardized	-1.27384	-1.67852	-0.867498	-1.27 (-1.68 to -0.87)
630	Comoros	DALYs (Disability-Adjusted Life Years)	Both	Self-harm	Age-standardized	-1.29095	-1.6983	-0.881924	-1.29 (-1.7 to -0.88)
631	Comoros	Prevalence	Male	Self-harm	Age-standardized	-0.0754855	-0.370474	0.220376	-0.08 (-0.37 to 0.22)
632	Comoros	Prevalence	Female	Self-harm	Age-standardized	-0.162436	-0.336085	0.0115156	-0.16 (-0.34 to 0.01)
633	Comoros	Prevalence	Both	Self-harm	Age-standardized	-0.123218	-0.345297	0.0993559	-0.12 (-0.35 to 0.1)
634	Comoros	Incidence	Male	Self-harm	Age-standardized	0.00448888	-0.274423	0.284181	0 (-0.27 to 0.28)
635	Comoros	Incidence	Female	Self-harm	Age-standardized	-0.127117	-0.284183	0.0301973	-0.13 (-0.28 to 0.03)
636	Comoros	Incidence	Both	Self-harm	Age-standardized	-0.0762128	-0.274597	0.122567	-0.08 (-0.27 to 0.12)
637	Djibouti	Deaths	Male	Self-harm	Age-standardized	-0.0998103	-0.252404	0.0530169	-0.1 (-0.25 to 0.05)
638	Djibouti	Deaths	Female	Self-harm	Age-standardized	-0.281105	-0.443997	-0.117947	-0.28 (-0.44 to -0.12)
639	Djibouti	Deaths	Both	Self-harm	Age-standardized	-0.0881205	-0.247761	0.0717751	-0.09 (-0.25 to 0.07)
640	Djibouti	DALYs (Disability-Adjusted Life Years)	Male	Self-harm	Age-standardized	-0.0454239	-0.23436	0.14387	-0.05 (-0.23 to 0.14)
641	Djibouti	DALYs (Disability-Adjusted Life Years)	Female	Self-harm	Age-standardized	-0.373035	-0.588142	-0.157463	-0.37 (-0.59 to -0.16)
642	Djibouti	DALYs (Disability-Adjusted Life Years)	Both	Self-harm	Age-standardized	-0.101172	-0.29957	0.0976205	-0.1 (-0.3 to 0.1)
643	Djibouti	Prevalence	Male	Self-harm	Age-standardized	0.501527	0.447112	0.555972	0.5 (0.45 to 0.56)
644	Djibouti	Prevalence	Female	Self-harm	Age-standardized	-0.245087	-0.324743	-0.165366	-0.25 (-0.32 to -0.17)
645	Djibouti	Prevalence	Both	Self-harm	Age-standardized	0.180763	0.118521	0.243044	0.18 (0.12 to 0.24)
646	Djibouti	Incidence	Male	Self-harm	Age-standardized	0.617911	0.561538	0.674315	0.62 (0.56 to 0.67)
647	Djibouti	Incidence	Female	Self-harm	Age-standardized	-0.0503774	-0.125922	0.0252246	-0.05 (-0.13 to 0.03)
648	Djibouti	Incidence	Both	Self-harm	Age-standardized	0.265222	0.199991	0.330494	0.27 (0.2 to 0.33)
649	Papua New Guinea	Deaths	Male	Self-harm	Age-standardized	-0.213389	-0.342516	-0.0840942	-0.21 (-0.34 to -0.08)
650	Papua New Guinea	Deaths	Female	Self-harm	Age-standardized	-0.30487	-0.394746	-0.214913	-0.3 (-0.39 to -0.21)
651	Papua New Guinea	Deaths	Both	Self-harm	Age-standardized	-0.246045	-0.354647	-0.137324	-0.25 (-0.35 to -0.14)
652	Papua New Guinea	DALYs (Disability-Adjusted Life Years)	Male	Self-harm	Age-standardized	-0.152526	-0.286976	-0.017894	-0.15 (-0.29 to -0.02)
653	Papua New Guinea	DALYs (Disability-Adjusted Life Years)	Female	Self-harm	Age-standardized	-0.18993	-0.298787	-0.0809528	-0.19 (-0.3 to -0.08)
654	Papua New Guinea	DALYs (Disability-Adjusted Life Years)	Both	Self-harm	Age-standardized	-0.178415	-0.296713	-0.0599755	-0.18 (-0.3 to -0.06)
655	Papua New Guinea	Prevalence	Male	Self-harm	Age-standardized	0.130606	-0.0540036	0.315557	0.13 (-0.05 to 0.32)
656	Papua New Guinea	Prevalence	Female	Self-harm	Age-standardized	0.0747599	-0.0833694	0.233139	0.07 (-0.08 to 0.23)
657	Papua New Guinea	Prevalence	Both	Self-harm	Age-standardized	0.108404	-0.0636428	0.280747	0.11 (-0.06 to 0.28)
658	Papua New Guinea	Incidence	Male	Self-harm	Age-standardized	0.103245	-0.0759236	0.282735	0.1 (-0.08 to 0.28)
659	Papua New Guinea	Incidence	Female	Self-harm	Age-standardized	0.0395143	-0.115608	0.194877	0.04 (-0.12 to 0.19)
660	Papua New Guinea	Incidence	Both	Self-harm	Age-standardized	0.070388	-0.097253	0.23831	0.07 (-0.1 to 0.24)
661	Mexico	Deaths	Male	Self-harm	Age-standardized	1.41539	1.30403	1.52687	1.42 (1.3 to 1.53)
662	Mexico	Deaths	Female	Self-harm	Age-standardized	2.8817	2.69301	3.07073	2.88 (2.69 to 3.07)
663	Mexico	Deaths	Both	Self-harm	Age-standardized	1.63885	1.52713	1.7507	1.64 (1.53 to 1.75)
664	Mexico	DALYs (Disability-Adjusted Life Years)	Male	Self-harm	Age-standardized	1.71591	1.58912	1.84286	1.72 (1.59 to 1.84)
665	Mexico	DALYs (Disability-Adjusted Life Years)	Female	Self-harm	Age-standardized	3.02939	2.82318	3.23601	3.03 (2.82 to 3.24)
666	Mexico	DALYs (Disability-Adjusted Life Years)	Both	Self-harm	Age-standardized	1.96489	1.84069	2.08924	1.96 (1.84 to 2.09)
667	Mexico	Prevalence	Male	Self-harm	Age-standardized	1.39537	1.24306	1.54792	1.4 (1.24 to 1.55)
668	Mexico	Prevalence	Female	Self-harm	Age-standardized	1.64076	1.47109	1.81072	1.64 (1.47 to 1.81)
669	Mexico	Prevalence	Both	Self-harm	Age-standardized	1.49636	1.43141	1.56136	1.5 (1.43 to 1.56)
670	Mexico	Incidence	Male	Self-harm	Age-standardized	1.54664	1.39715	1.69636	1.55 (1.4 to 1.7)
671	Mexico	Incidence	Female	Self-harm	Age-standardized	1.8441	1.72016	1.9682	1.84 (1.72 to 1.97)
672	Mexico	Incidence	Both	Self-harm	Age-standardized	1.69374	1.61542	1.77211	1.69 (1.62 to 1.77)
673	New Zealand	Deaths	Male	Self-harm	Age-standardized	-1.28828	-1.46762	-1.10861	-1.29 (-1.47 to -1.11)
674	New Zealand	Deaths	Female	Self-harm	Age-standardized	-0.242359	-0.476669	-0.00749745	-0.24 (-0.48 to -0.01)
675	New Zealand	Deaths	Both	Self-harm	Age-standardized	-1.02027	-1.19575	-0.844482	-1.02 (-1.2 to -0.84)
676	New Zealand	DALYs (Disability-Adjusted Life Years)	Male	Self-harm	Age-standardized	-1.45823	-1.65459	-1.26148	-1.46 (-1.65 to -1.26)
677	New Zealand	DALYs (Disability-Adjusted Life Years)	Female	Self-harm	Age-standardized	-0.223729	-0.488046	0.0412907	-0.22 (-0.49 to 0.04)
678	New Zealand	DALYs (Disability-Adjusted Life Years)	Both	Self-harm	Age-standardized	-1.14612	-1.34329	-0.948563	-1.15 (-1.34 to -0.95)
679	New Zealand	Prevalence	Male	Self-harm	Age-standardized	-2.44514	-2.89713	-1.99105	-2.45 (-2.9 to -1.99)
680	New Zealand	Prevalence	Female	Self-harm	Age-standardized	-1.06712	-1.52336	-0.608757	-1.07 (-1.52 to -0.61)
681	New Zealand	Prevalence	Both	Self-harm	Age-standardized	-1.73235	-2.1801	-1.28256	-1.73 (-2.18 to -1.28)
682	New Zealand	Incidence	Male	Self-harm	Age-standardized	-2.37426	-2.82695	-1.91945	-2.37 (-2.83 to -1.92)
683	New Zealand	Incidence	Female	Self-harm	Age-standardized	-1.08622	-1.54364	-0.626689	-1.09 (-1.54 to -0.63)
684	New Zealand	Incidence	Both	Self-harm	Age-standardized	-1.63015	-2.07827	-1.17998	-1.63 (-2.08 to -1.18)
685	Guyana	Deaths	Male	Self-harm	Age-standardized	1.03965	0.637823	1.44308	1.04 (0.64 to 1.44)
686	Guyana	Deaths	Female	Self-harm	Age-standardized	-1.22399	-1.40762	-1.04001	-1.22 (-1.41 to -1.04)
687	Guyana	Deaths	Both	Self-harm	Age-standardized	0.529307	0.181705	0.878115	0.53 (0.18 to 0.88)
688	Guyana	DALYs (Disability-Adjusted Life Years)	Male	Self-harm	Age-standardized	1.26185	0.814639	1.71104	1.26 (0.81 to 1.71)
689	Guyana	DALYs (Disability-Adjusted Life Years)	Female	Self-harm	Age-standardized	-0.943093	-1.17561	-0.710031	-0.94 (-1.18 to -0.71)
690	Guyana	DALYs (Disability-Adjusted Life Years)	Both	Self-harm	Age-standardized	0.740485	0.347639	1.13487	0.74 (0.35 to 1.13)
691	Guyana	Prevalence	Male	Self-harm	Age-standardized	0.943348	0.799799	1.0871	0.94 (0.8 to 1.09)
692	Guyana	Prevalence	Female	Self-harm	Age-standardized	-0.385225	-0.442331	-0.328087	-0.39 (-0.44 to -0.33)
693	Guyana	Prevalence	Both	Self-harm	Age-standardized	0.289433	0.197124	0.381828	0.29 (0.2 to 0.38)
694	Guyana	Incidence	Male	Self-harm	Age-standardized	1.0322	0.883594	1.18102	1.03 (0.88 to 1.18)
695	Guyana	Incidence	Female	Self-harm	Age-standardized	-0.371313	-0.444252	-0.298321	-0.37 (-0.44 to -0.3)
696	Guyana	Incidence	Both	Self-harm	Age-standardized	0.281079	0.185586	0.376664	0.28 (0.19 to 0.38)
697	Brunei Darussalam	Deaths	Male	Self-harm	Age-standardized	-0.452416	-0.694785	-0.209456	-0.45 (-0.69 to -0.21)
698	Brunei Darussalam	Deaths	Female	Self-harm	Age-standardized	-0.868862	-1.09474	-0.642469	-0.87 (-1.09 to -0.64)
699	Brunei Darussalam	Deaths	Both	Self-harm	Age-standardized	-0.593343	-0.834373	-0.351727	-0.59 (-0.83 to -0.35)
700	Brunei Darussalam	DALYs (Disability-Adjusted Life Years)	Male	Self-harm	Age-standardized	-0.709902	-0.971729	-0.447383	-0.71 (-0.97 to -0.45)
701	Brunei Darussalam	DALYs (Disability-Adjusted Life Years)	Female	Self-harm	Age-standardized	-0.864937	-1.1175	-0.611733	-0.86 (-1.12 to -0.61)
702	Brunei Darussalam	DALYs (Disability-Adjusted Life Years)	Both	Self-harm	Age-standardized	-0.742606	-1.00786	-0.476638	-0.74 (-1.01 to -0.48)
703	Brunei Darussalam	Prevalence	Male	Self-harm	Age-standardized	-0.11997	-0.400201	0.16105	-0.12 (-0.4 to 0.16)
704	Brunei Darussalam	Prevalence	Female	Self-harm	Age-standardized	0.976654	0.751094	1.20272	0.98 (0.75 to 1.2)
705	Brunei Darussalam	Prevalence	Both	Self-harm	Age-standardized	0.387014	0.132736	0.641937	0.39 (0.13 to 0.64)
706	Brunei Darussalam	Incidence	Male	Self-harm	Age-standardized	0.140742	-0.119054	0.401213	0.14 (-0.12 to 0.4)
707	Brunei Darussalam	Incidence	Female	Self-harm	Age-standardized	1.1295	0.911415	1.34806	1.13 (0.91 to 1.35)
708	Brunei Darussalam	Incidence	Both	Self-harm	Age-standardized	0.684411	0.456819	0.912518	0.68 (0.46 to 0.91)
709	Hungary	Deaths	Male	Self-harm	Age-standardized	-3.23369	-3.43264	-3.03433	-3.23 (-3.43 to -3.03)
710	Hungary	Deaths	Female	Self-harm	Age-standardized	-3.52572	-3.68619	-3.36497	-3.53 (-3.69 to -3.36)
711	Hungary	Deaths	Both	Self-harm	Age-standardized	-3.30807	-3.46928	-3.14658	-3.31 (-3.47 to -3.15)
712	Hungary	DALYs (Disability-Adjusted Life Years)	Male	Self-harm	Age-standardized	-3.36852	-3.57355	-3.16307	-3.37 (-3.57 to -3.16)
713	Hungary	DALYs (Disability-Adjusted Life Years)	Female	Self-harm	Age-standardized	-3.4492	-3.61663	-3.28147	-3.45 (-3.62 to -3.28)
714	Hungary	DALYs (Disability-Adjusted Life Years)	Both	Self-harm	Age-standardized	-3.37	-3.5352	-3.20452	-3.37 (-3.54 to -3.2)
715	Hungary	Prevalence	Male	Self-harm	Age-standardized	-1.81033	-1.88975	-1.73084	-1.81 (-1.89 to -1.73)
716	Hungary	Prevalence	Female	Self-harm	Age-standardized	-2.31602	-2.51538	-2.11626	-2.32 (-2.52 to -2.12)
717	Hungary	Prevalence	Both	Self-harm	Age-standardized	-2.02544	-2.14211	-1.90863	-2.03 (-2.14 to -1.91)
718	Hungary	Incidence	Male	Self-harm	Age-standardized	-1.70919	-1.79972	-1.61858	-1.71 (-1.8 to -1.62)
719	Hungary	Incidence	Female	Self-harm	Age-standardized	-2.14678	-2.32507	-1.96816	-2.15 (-2.33 to -1.97)
720	Hungary	Incidence	Both	Self-harm	Age-standardized	-1.9262	-2.03406	-1.81823	-1.93 (-2.03 to -1.82)
721	Azerbaijan	Deaths	Male	Self-harm	Age-standardized	-0.832852	-1.23965	-0.424383	-0.83 (-1.24 to -0.42)
722	Azerbaijan	Deaths	Female	Self-harm	Age-standardized	-1.49012	-1.71002	-1.26974	-1.49 (-1.71 to -1.27)
723	Azerbaijan	Deaths	Both	Self-harm	Age-standardized	-0.906309	-1.27002	-0.541259	-0.91 (-1.27 to -0.54)
724	Azerbaijan	DALYs (Disability-Adjusted Life Years)	Male	Self-harm	Age-standardized	-0.904322	-1.35763	-0.448934	-0.9 (-1.36 to -0.45)
725	Azerbaijan	DALYs (Disability-Adjusted Life Years)	Female	Self-harm	Age-standardized	-1.66721	-1.86055	-1.47349	-1.67 (-1.86 to -1.47)
726	Azerbaijan	DALYs (Disability-Adjusted Life Years)	Both	Self-harm	Age-standardized	-1.01849	-1.40458	-0.630879	-1.02 (-1.4 to -0.63)
727	Azerbaijan	Prevalence	Male	Self-harm	Age-standardized	1.26548	1.09047	1.4408	1.27 (1.09 to 1.44)
728	Azerbaijan	Prevalence	Female	Self-harm	Age-standardized	0.719834	0.421142	1.01941	0.72 (0.42 to 1.02)
729	Azerbaijan	Prevalence	Both	Self-harm	Age-standardized	1.01205	0.801695	1.22285	1.01 (0.8 to 1.22)
730	Azerbaijan	Incidence	Male	Self-harm	Age-standardized	1.49234	1.30745	1.67757	1.49 (1.31 to 1.68)
731	Azerbaijan	Incidence	Female	Self-harm	Age-standardized	1.04225	0.74224	1.34315	1.04 (0.74 to 1.34)
732	Azerbaijan	Incidence	Both	Self-harm	Age-standardized	1.25885	1.04028	1.47789	1.26 (1.04 to 1.48)
733	Guatemala	Deaths	Male	Self-harm	Age-standardized	-1.56276	-2.46364	-0.65355	-1.56 (-2.46 to -0.65)
734	Guatemala	Deaths	Female	Self-harm	Age-standardized	0.414236	-0.15652	0.988256	0.41 (-0.16 to 0.99)
735	Guatemala	Deaths	Both	Self-harm	Age-standardized	-1.25968	-2.08863	-0.42371	-1.26 (-2.09 to -0.42)
736	Guatemala	DALYs (Disability-Adjusted Life Years)	Male	Self-harm	Age-standardized	-1.33664	-2.25339	-0.411296	-1.34 (-2.25 to -0.41)
737	Guatemala	DALYs (Disability-Adjusted Life Years)	Female	Self-harm	Age-standardized	0.687251	0.125932	1.25172	0.69 (0.13 to 1.25)
738	Guatemala	DALYs (Disability-Adjusted Life Years)	Both	Self-harm	Age-standardized	-0.945129	-1.77368	-0.109584	-0.95 (-1.77 to -0.11)
739	Guatemala	Prevalence	Male	Self-harm	Age-standardized	-1.12593	-1.66776	-0.58111	-1.13 (-1.67 to -0.58)
740	Guatemala	Prevalence	Female	Self-harm	Age-standardized	0.694093	0.320663	1.06891	0.69 (0.32 to 1.07)
741	Guatemala	Prevalence	Both	Self-harm	Age-standardized	-0.13916	-0.579303	0.302933	-0.14 (-0.58 to 0.3)
742	Guatemala	Incidence	Male	Self-harm	Age-standardized	-1.05352	-1.6343	-0.469318	-1.05 (-1.63 to -0.47)
743	Guatemala	Incidence	Female	Self-harm	Age-standardized	0.790044	0.362128	1.21978	0.79 (0.36 to 1.22)
744	Guatemala	Incidence	Both	Self-harm	Age-standardized	-0.0163062	-0.501807	0.471564	-0.02 (-0.5 to 0.47)
745	Italy	Deaths	Male	Self-harm	Age-standardized	-1.35028	-1.56939	-1.13068	-1.35 (-1.57 to -1.13)
746	Italy	Deaths	Female	Self-harm	Age-standardized	-2.13715	-2.33046	-1.94346	-2.14 (-2.33 to -1.94)
747	Italy	Deaths	Both	Self-harm	Age-standardized	-1.45466	-1.66177	-1.24712	-1.45 (-1.66 to -1.25)
748	Italy	DALYs (Disability-Adjusted Life Years)	Male	Self-harm	Age-standardized	-1.32022	-1.57056	-1.06925	-1.32 (-1.57 to -1.07)
749	Italy	DALYs (Disability-Adjusted Life Years)	Female	Self-harm	Age-standardized	-2.05084	-2.24416	-1.85714	-2.05 (-2.24 to -1.86)
750	Italy	DALYs (Disability-Adjusted Life Years)	Both	Self-harm	Age-standardized	-1.44745	-1.67462	-1.21975	-1.45 (-1.67 to -1.22)
751	Italy	Prevalence	Male	Self-harm	Age-standardized	-2.30885	-2.66589	-1.95051	-2.31 (-2.67 to -1.95)
752	Italy	Prevalence	Female	Self-harm	Age-standardized	-2.5034	-2.69131	-2.31513	-2.5 (-2.69 to -2.32)
753	Italy	Prevalence	Both	Self-harm	Age-standardized	-2.37703	-2.65	-2.1033	-2.38 (-2.65 to -2.1)
754	Italy	Incidence	Male	Self-harm	Age-standardized	-2.29858	-2.66079	-1.93502	-2.3 (-2.66 to -1.94)
755	Italy	Incidence	Female	Self-harm	Age-standardized	-2.62585	-2.81614	-2.43519	-2.63 (-2.82 to -2.44)
756	Italy	Incidence	Both	Self-harm	Age-standardized	-2.46233	-2.72687	-2.19706	-2.46 (-2.73 to -2.2)
757	Togo	Deaths	Male	Self-harm	Age-standardized	0.96263	0.653103	1.27311	0.96 (0.65 to 1.27)
758	Togo	Deaths	Female	Self-harm	Age-standardized	0.120551	0.0124615	0.228757	0.12 (0.01 to 0.23)
759	Togo	Deaths	Both	Self-harm	Age-standardized	0.592674	0.34196	0.844015	0.59 (0.34 to 0.84)
760	Togo	DALYs (Disability-Adjusted Life Years)	Male	Self-harm	Age-standardized	0.976316	0.674569	1.27897	0.98 (0.67 to 1.28)
761	Togo	DALYs (Disability-Adjusted Life Years)	Female	Self-harm	Age-standardized	0.0320608	-0.0623003	0.126511	0.03 (-0.06 to 0.13)
762	Togo	DALYs (Disability-Adjusted Life Years)	Both	Self-harm	Age-standardized	0.681153	0.441588	0.92129	0.68 (0.44 to 0.92)
763	Togo	Prevalence	Male	Self-harm	Age-standardized	0.845413	0.77172	0.91916	0.85 (0.77 to 0.92)
764	Togo	Prevalence	Female	Self-harm	Age-standardized	-0.169065	-0.294238	-0.0437353	-0.17 (-0.29 to -0.04)
765	Togo	Prevalence	Both	Self-harm	Age-standardized	0.355556	0.328656	0.382464	0.36 (0.33 to 0.38)
766	Togo	Incidence	Male	Self-harm	Age-standardized	0.977425	0.879781	1.07516	0.98 (0.88 to 1.08)
767	Togo	Incidence	Female	Self-harm	Age-standardized	-0.0706724	-0.174086	0.0328478	-0.07 (-0.17 to 0.03)
768	Togo	Incidence	Both	Self-harm	Age-standardized	0.463121	0.44331	0.482936	0.46 (0.44 to 0.48)
769	Ukraine	Deaths	Male	Self-harm	Age-standardized	-1.36444	-1.94958	-0.775799	-1.36 (-1.95 to -0.78)
770	Ukraine	Deaths	Female	Self-harm	Age-standardized	-1.78355	-2.17132	-1.39424	-1.78 (-2.17 to -1.39)
771	Ukraine	Deaths	Both	Self-harm	Age-standardized	-1.34512	-1.88515	-0.802124	-1.35 (-1.89 to -0.8)
772	Ukraine	DALYs (Disability-Adjusted Life Years)	Male	Self-harm	Age-standardized	-1.07676	-1.63548	-0.514877	-1.08 (-1.64 to -0.51)
773	Ukraine	DALYs (Disability-Adjusted Life Years)	Female	Self-harm	Age-standardized	-1.31695	-1.67751	-0.955063	-1.32 (-1.68 to -0.96)
774	Ukraine	DALYs (Disability-Adjusted Life Years)	Both	Self-harm	Age-standardized	-1.03996	-1.55245	-0.524808	-1.04 (-1.55 to -0.52)
775	Ukraine	Prevalence	Male	Self-harm	Age-standardized	0.922161	0.662775	1.18222	0.92 (0.66 to 1.18)
776	Ukraine	Prevalence	Female	Self-harm	Age-standardized	0.490641	0.229996	0.751964	0.49 (0.23 to 0.75)
777	Ukraine	Prevalence	Both	Self-harm	Age-standardized	0.830899	0.572207	1.09026	0.83 (0.57 to 1.09)
778	Ukraine	Incidence	Male	Self-harm	Age-standardized	0.789459	0.54584	1.03367	0.79 (0.55 to 1.03)
779	Ukraine	Incidence	Female	Self-harm	Age-standardized	0.321104	0.0862101	0.55655	0.32 (0.09 to 0.56)
780	Ukraine	Incidence	Both	Self-harm	Age-standardized	0.642445	0.40548	0.87997	0.64 (0.41 to 0.88)
781	Uruguay	Deaths	Male	Self-harm	Age-standardized	1.37939	1.09193	1.66766	1.38 (1.09 to 1.67)
782	Uruguay	Deaths	Female	Self-harm	Age-standardized	0.466911	0.335326	0.598669	0.47 (0.34 to 0.6)
783	Uruguay	Deaths	Both	Self-harm	Age-standardized	1.20587	0.965855	1.44645	1.21 (0.97 to 1.45)
784	Uruguay	DALYs (Disability-Adjusted Life Years)	Male	Self-harm	Age-standardized	1.67303	1.40158	1.9452	1.67 (1.4 to 1.95)
785	Uruguay	DALYs (Disability-Adjusted Life Years)	Female	Self-harm	Age-standardized	0.49008	0.379627	0.600655	0.49 (0.38 to 0.6)
786	Uruguay	DALYs (Disability-Adjusted Life Years)	Both	Self-harm	Age-standardized	1.42456	1.20159	1.64802	1.42 (1.2 to 1.65)
787	Uruguay	Prevalence	Male	Self-harm	Age-standardized	1.79689	1.64673	1.94727	1.8 (1.65 to 1.95)
788	Uruguay	Prevalence	Female	Self-harm	Age-standardized	1.34301	1.18369	1.50258	1.34 (1.18 to 1.5)
789	Uruguay	Prevalence	Both	Self-harm	Age-standardized	1.59563	1.44395	1.74753	1.6 (1.44 to 1.75)
790	Uruguay	Incidence	Male	Self-harm	Age-standardized	1.88199	1.71826	2.04599	1.88 (1.72 to 2.05)
791	Uruguay	Incidence	Female	Self-harm	Age-standardized	1.54109	1.35809	1.72442	1.54 (1.36 to 1.72)
792	Uruguay	Incidence	Both	Self-harm	Age-standardized	1.71312	1.54097	1.88556	1.71 (1.54 to 1.89)
793	Vanuatu	Deaths	Male	Self-harm	Age-standardized	-0.448765	-0.534448	-0.363007	-0.45 (-0.53 to -0.36)
794	Vanuatu	Deaths	Female	Self-harm	Age-standardized	-0.714908	-0.86486	-0.56473	-0.71 (-0.86 to -0.56)
795	Vanuatu	Deaths	Both	Self-harm	Age-standardized	-0.560518	-0.656521	-0.464422	-0.56 (-0.66 to -0.46)
796	Vanuatu	DALYs (Disability-Adjusted Life Years)	Male	Self-harm	Age-standardized	-0.419919	-0.508007	-0.331753	-0.42 (-0.51 to -0.33)
797	Vanuatu	DALYs (Disability-Adjusted Life Years)	Female	Self-harm	Age-standardized	-0.667897	-0.822228	-0.513326	-0.67 (-0.82 to -0.51)
798	Vanuatu	DALYs (Disability-Adjusted Life Years)	Both	Self-harm	Age-standardized	-0.511289	-0.608874	-0.413609	-0.51 (-0.61 to -0.41)
799	Vanuatu	Prevalence	Male	Self-harm	Age-standardized	-0.0210705	-0.103976	0.0619042	-0.02 (-0.1 to 0.06)
800	Vanuatu	Prevalence	Female	Self-harm	Age-standardized	-0.350498	-0.472577	-0.228269	-0.35 (-0.47 to -0.23)
801	Vanuatu	Prevalence	Both	Self-harm	Age-standardized	-0.187721	-0.286833	-0.0885116	-0.19 (-0.29 to -0.09)
802	Vanuatu	Incidence	Male	Self-harm	Age-standardized	-0.00825418	-0.0896802	0.0732382	-0.01 (-0.09 to 0.07)
803	Vanuatu	Incidence	Female	Self-harm	Age-standardized	-0.333478	-0.444219	-0.222613	-0.33 (-0.44 to -0.22)
804	Vanuatu	Incidence	Both	Self-harm	Age-standardized	-0.165239	-0.259821	-0.0705676	-0.17 (-0.26 to -0.07)
805	Serbia	Deaths	Male	Self-harm	Age-standardized	-2.14928	-2.37486	-1.92317	-2.15 (-2.37 to -1.92)
806	Serbia	Deaths	Female	Self-harm	Age-standardized	-3.01716	-3.28963	-2.74393	-3.02 (-3.29 to -2.74)
807	Serbia	Deaths	Both	Self-harm	Age-standardized	-2.36141	-2.58513	-2.13717	-2.36 (-2.59 to -2.14)
808	Serbia	DALYs (Disability-Adjusted Life Years)	Male	Self-harm	Age-standardized	-2.39209	-2.62046	-2.16319	-2.39 (-2.62 to -2.16)
809	Serbia	DALYs (Disability-Adjusted Life Years)	Female	Self-harm	Age-standardized	-3.17969	-3.42234	-2.93643	-3.18 (-3.42 to -2.94)
810	Serbia	DALYs (Disability-Adjusted Life Years)	Both	Self-harm	Age-standardized	-2.58312	-2.79909	-2.36668	-2.58 (-2.8 to -2.37)
811	Serbia	Prevalence	Male	Self-harm	Age-standardized	-1.50488	-1.60541	-1.40424	-1.5 (-1.61 to -1.4)
812	Serbia	Prevalence	Female	Self-harm	Age-standardized	-2.12043	-2.27997	-1.96063	-2.12 (-2.28 to -1.96)
813	Serbia	Prevalence	Both	Self-harm	Age-standardized	-1.79266	-1.91611	-1.66906	-1.79 (-1.92 to -1.67)
814	Serbia	Incidence	Male	Self-harm	Age-standardized	-1.12088	-1.2131	-1.02858	-1.12 (-1.21 to -1.03)
815	Serbia	Incidence	Female	Self-harm	Age-standardized	-1.70883	-1.85099	-1.56646	-1.71 (-1.85 to -1.57)
816	Serbia	Incidence	Both	Self-harm	Age-standardized	-1.42428	-1.5375	-1.31092	-1.42 (-1.54 to -1.31)
817	Romania	Deaths	Male	Self-harm	Age-standardized	-0.624831	-1.0366	-0.211343	-0.62 (-1.04 to -0.21)
818	Romania	Deaths	Female	Self-harm	Age-standardized	-2.2086	-2.34921	-2.06779	-2.21 (-2.35 to -2.07)
819	Romania	Deaths	Both	Self-harm	Age-standardized	-0.895894	-1.23763	-0.552978	-0.9 (-1.24 to -0.55)
820	Romania	DALYs (Disability-Adjusted Life Years)	Male	Self-harm	Age-standardized	-0.694846	-1.13428	-0.253459	-0.69 (-1.13 to -0.25)
821	Romania	DALYs (Disability-Adjusted Life Years)	Female	Self-harm	Age-standardized	-2.14416	-2.28763	-2.00048	-2.14 (-2.29 to -2)
822	Romania	DALYs (Disability-Adjusted Life Years)	Both	Self-harm	Age-standardized	-0.920069	-1.28158	-0.557234	-0.92 (-1.28 to -0.56)
823	Romania	Prevalence	Male	Self-harm	Age-standardized	0.636092	0.48044	0.791986	0.64 (0.48 to 0.79)
824	Romania	Prevalence	Female	Self-harm	Age-standardized	-0.426753	-0.526905	-0.3265	-0.43 (-0.53 to -0.33)
825	Romania	Prevalence	Both	Self-harm	Age-standardized	0.209144	0.132885	0.28546	0.21 (0.13 to 0.29)
826	Romania	Incidence	Male	Self-harm	Age-standardized	0.877189	0.700698	1.05399	0.88 (0.7 to 1.05)
827	Romania	Incidence	Female	Self-harm	Age-standardized	-0.11576	-0.206095	-0.0253438	-0.12 (-0.21 to -0.03)
828	Romania	Incidence	Both	Self-harm	Age-standardized	0.456264	0.362055	0.550562	0.46 (0.36 to 0.55)
829	Suriname	Deaths	Male	Self-harm	Age-standardized	0.134268	-0.0667967	0.335737	0.13 (-0.07 to 0.34)
830	Suriname	Deaths	Female	Self-harm	Age-standardized	-1.51346	-1.85494	-1.17079	-1.51 (-1.85 to -1.17)
831	Suriname	Deaths	Both	Self-harm	Age-standardized	-0.343416	-0.530659	-0.15582	-0.34 (-0.53 to -0.16)
832	Suriname	DALYs (Disability-Adjusted Life Years)	Male	Self-harm	Age-standardized	0.159075	-0.055595	0.374206	0.16 (-0.06 to 0.37)
833	Suriname	DALYs (Disability-Adjusted Life Years)	Female	Self-harm	Age-standardized	-1.35913	-1.78581	-0.930597	-1.36 (-1.79 to -0.93)
834	Suriname	DALYs (Disability-Adjusted Life Years)	Both	Self-harm	Age-standardized	-0.303985	-0.521792	-0.0857001	-0.3 (-0.52 to -0.09)
835	Suriname	Prevalence	Male	Self-harm	Age-standardized	0.628672	0.468806	0.788792	0.63 (0.47 to 0.79)
836	Suriname	Prevalence	Female	Self-harm	Age-standardized	-0.423976	-0.667609	-0.179746	-0.42 (-0.67 to -0.18)
837	Suriname	Prevalence	Both	Self-harm	Age-standardized	0.0654491	-0.0415765	0.172589	0.07 (-0.04 to 0.17)
838	Suriname	Incidence	Male	Self-harm	Age-standardized	0.785292	0.613247	0.95763	0.79 (0.61 to 0.96)
839	Suriname	Incidence	Female	Self-harm	Age-standardized	-0.367889	-0.585548	-0.149754	-0.37 (-0.59 to -0.15)
840	Suriname	Incidence	Both	Self-harm	Age-standardized	0.12699	0.0339072	0.22016	0.13 (0.03 to 0.22)
841	Australia	Deaths	Male	Self-harm	Age-standardized	-0.734699	-1.02245	-0.446107	-0.73 (-1.02 to -0.45)
842	Australia	Deaths	Female	Self-harm	Age-standardized	0.288313	0.0293188	0.547977	0.29 (0.03 to 0.55)
843	Australia	Deaths	Both	Self-harm	Age-standardized	-0.501635	-0.776717	-0.225791	-0.5 (-0.78 to -0.23)
844	Australia	DALYs (Disability-Adjusted Life Years)	Male	Self-harm	Age-standardized	-0.861392	-1.18373	-0.537999	-0.86 (-1.18 to -0.54)
845	Australia	DALYs (Disability-Adjusted Life Years)	Female	Self-harm	Age-standardized	0.322759	0.0677705	0.578396	0.32 (0.07 to 0.58)
846	Australia	DALYs (Disability-Adjusted Life Years)	Both	Self-harm	Age-standardized	-0.606615	-0.907436	-0.304881	-0.61 (-0.91 to -0.3)
847	Australia	Prevalence	Male	Self-harm	Age-standardized	-0.688894	-0.793399	-0.584279	-0.69 (-0.79 to -0.58)
848	Australia	Prevalence	Female	Self-harm	Age-standardized	0.462562	0.422262	0.502878	0.46 (0.42 to 0.5)
849	Australia	Prevalence	Both	Self-harm	Age-standardized	-0.170915	-0.234769	-0.10702	-0.17 (-0.23 to -0.11)
850	Australia	Incidence	Male	Self-harm	Age-standardized	-0.637422	-0.738637	-0.536103	-0.64 (-0.74 to -0.54)
851	Australia	Incidence	Female	Self-harm	Age-standardized	0.452903	0.415626	0.490194	0.45 (0.42 to 0.49)
852	Australia	Incidence	Both	Self-harm	Age-standardized	-0.0693828	-0.125827	-0.012907	-0.07 (-0.13 to -0.01)
853	Bangladesh	Deaths	Male	Self-harm	Age-standardized	-2.54673	-2.76257	-2.3304	-2.55 (-2.76 to -2.33)
854	Bangladesh	Deaths	Female	Self-harm	Age-standardized	-2.9701	-3.09755	-2.84248	-2.97 (-3.1 to -2.84)
855	Bangladesh	Deaths	Both	Self-harm	Age-standardized	-2.75865	-2.92141	-2.59561	-2.76 (-2.92 to -2.6)
856	Bangladesh	DALYs (Disability-Adjusted Life Years)	Male	Self-harm	Age-standardized	-2.82425	-3.04063	-2.60739	-2.82 (-3.04 to -2.61)
857	Bangladesh	DALYs (Disability-Adjusted Life Years)	Female	Self-harm	Age-standardized	-3.12644	-3.25287	-2.99985	-3.13 (-3.25 to -3)
858	Bangladesh	DALYs (Disability-Adjusted Life Years)	Both	Self-harm	Age-standardized	-2.98823	-3.13934	-2.83689	-2.99 (-3.14 to -2.84)
859	Bangladesh	Prevalence	Male	Self-harm	Age-standardized	-1.63115	-1.73336	-1.52882	-1.63 (-1.73 to -1.53)
860	Bangladesh	Prevalence	Female	Self-harm	Age-standardized	-2.15619	-2.36578	-1.94615	-2.16 (-2.37 to -1.95)
861	Bangladesh	Prevalence	Both	Self-harm	Age-standardized	-1.88281	-2.03994	-1.72544	-1.88 (-2.04 to -1.73)
862	Bangladesh	Incidence	Male	Self-harm	Age-standardized	-1.37928	-1.48497	-1.27346	-1.38 (-1.48 to -1.27)
863	Bangladesh	Incidence	Female	Self-harm	Age-standardized	-1.85527	-2.08112	-1.62891	-1.86 (-2.08 to -1.63)
864	Bangladesh	Incidence	Both	Self-harm	Age-standardized	-1.65747	-1.83565	-1.47897	-1.66 (-1.84 to -1.48)
865	Mongolia	Deaths	Male	Self-harm	Age-standardized	0.120323	-0.126154	0.367409	0.12 (-0.13 to 0.37)
866	Mongolia	Deaths	Female	Self-harm	Age-standardized	-1.82252	-2.05269	-1.59181	-1.82 (-2.05 to -1.59)
867	Mongolia	Deaths	Both	Self-harm	Age-standardized	-0.233804	-0.461817	-0.00526765	-0.23 (-0.46 to -0.01)
868	Mongolia	DALYs (Disability-Adjusted Life Years)	Male	Self-harm	Age-standardized	0.144321	-0.140223	0.429675	0.14 (-0.14 to 0.43)
869	Mongolia	DALYs (Disability-Adjusted Life Years)	Female	Self-harm	Age-standardized	-1.93502	-2.18925	-1.68013	-1.94 (-2.19 to -1.68)
870	Mongolia	DALYs (Disability-Adjusted Life Years)	Both	Self-harm	Age-standardized	-0.245502	-0.505678	0.015355	-0.25 (-0.51 to 0.02)
871	Mongolia	Prevalence	Male	Self-harm	Age-standardized	0.937307	0.808732	1.06605	0.94 (0.81 to 1.07)
872	Mongolia	Prevalence	Female	Self-harm	Age-standardized	-0.979549	-1.03223	-0.926838	-0.98 (-1.03 to -0.93)
873	Mongolia	Prevalence	Both	Self-harm	Age-standardized	0.0629623	-0.00260569	0.128573	0.06 (0 to 0.13)
874	Mongolia	Incidence	Male	Self-harm	Age-standardized	1.23443	1.0853	1.38378	1.23 (1.09 to 1.38)
875	Mongolia	Incidence	Female	Self-harm	Age-standardized	-0.746486	-0.793756	-0.699193	-0.75 (-0.79 to -0.7)
876	Mongolia	Incidence	Both	Self-harm	Age-standardized	0.324212	0.253953	0.394522	0.32 (0.25 to 0.39)
877	Ecuador	Deaths	Male	Self-harm	Age-standardized	2.29213	1.85265	2.7335	2.29 (1.85 to 2.73)
878	Ecuador	Deaths	Female	Self-harm	Age-standardized	0.295253	-0.267626	0.86131	0.3 (-0.27 to 0.86)
879	Ecuador	Deaths	Both	Self-harm	Age-standardized	1.74983	1.30081	2.20085	1.75 (1.3 to 2.2)
880	Ecuador	DALYs (Disability-Adjusted Life Years)	Male	Self-harm	Age-standardized	2.33786	1.86995	2.80793	2.34 (1.87 to 2.81)
881	Ecuador	DALYs (Disability-Adjusted Life Years)	Female	Self-harm	Age-standardized	0.222538	-0.358591	0.807056	0.22 (-0.36 to 0.81)
882	Ecuador	DALYs (Disability-Adjusted Life Years)	Both	Self-harm	Age-standardized	1.714	1.24073	2.18949	1.71 (1.24 to 2.19)
883	Ecuador	Prevalence	Male	Self-harm	Age-standardized	2.42519	2.14003	2.71114	2.43 (2.14 to 2.71)
884	Ecuador	Prevalence	Female	Self-harm	Age-standardized	0.873914	0.495053	1.2542	0.87 (0.5 to 1.25)
885	Ecuador	Prevalence	Both	Self-harm	Age-standardized	1.55113	1.22512	1.87819	1.55 (1.23 to 1.88)
886	Ecuador	Incidence	Male	Self-harm	Age-standardized	2.69897	2.40111	2.9977	2.7 (2.4 to 3)
887	Ecuador	Incidence	Female	Self-harm	Age-standardized	1.25087	0.855277	1.64802	1.25 (0.86 to 1.65)
888	Ecuador	Incidence	Both	Self-harm	Age-standardized	1.82306	1.47951	2.16778	1.82 (1.48 to 2.17)
889	Peru	Deaths	Male	Self-harm	Age-standardized	-0.528873	-0.792198	-0.264849	-0.53 (-0.79 to -0.26)
890	Peru	Deaths	Female	Self-harm	Age-standardized	-1.53061	-1.84584	-1.21436	-1.53 (-1.85 to -1.21)
891	Peru	Deaths	Both	Self-harm	Age-standardized	-0.811699	-1.07419	-0.548507	-0.81 (-1.07 to -0.55)
892	Peru	DALYs (Disability-Adjusted Life Years)	Male	Self-harm	Age-standardized	-0.484472	-0.741432	-0.226847	-0.48 (-0.74 to -0.23)
893	Peru	DALYs (Disability-Adjusted Life Years)	Female	Self-harm	Age-standardized	-1.55544	-1.86149	-1.24844	-1.56 (-1.86 to -1.25)
894	Peru	DALYs (Disability-Adjusted Life Years)	Both	Self-harm	Age-standardized	-0.81735	-1.0715	-0.562548	-0.82 (-1.07 to -0.56)
895	Peru	Prevalence	Male	Self-harm	Age-standardized	0.543903	0.434722	0.653202	0.54 (0.43 to 0.65)
896	Peru	Prevalence	Female	Self-harm	Age-standardized	-0.700012	-0.832733	-0.567113	-0.7 (-0.83 to -0.57)
897	Peru	Prevalence	Both	Self-harm	Age-standardized	-0.180723	-0.267331	-0.0940407	-0.18 (-0.27 to -0.09)
898	Peru	Incidence	Male	Self-harm	Age-standardized	0.851472	0.74324	0.95982	0.85 (0.74 to 0.96)
899	Peru	Incidence	Female	Self-harm	Age-standardized	-0.276961	-0.411785	-0.141954	-0.28 (-0.41 to -0.14)
900	Peru	Incidence	Both	Self-harm	Age-standardized	0.124672	0.0369192	0.212502	0.12 (0.04 to 0.21)
901	Saudi Arabia	Deaths	Male	Self-harm	Age-standardized	-0.894982	-1.07211	-0.717537	-0.89 (-1.07 to -0.72)
902	Saudi Arabia	Deaths	Female	Self-harm	Age-standardized	-2.64142	-2.95492	-2.32691	-2.64 (-2.95 to -2.33)
903	Saudi Arabia	Deaths	Both	Self-harm	Age-standardized	-1.26109	-1.43775	-1.08412	-1.26 (-1.44 to -1.08)
904	Saudi Arabia	DALYs (Disability-Adjusted Life Years)	Male	Self-harm	Age-standardized	-0.631458	-0.786081	-0.476594	-0.63 (-0.79 to -0.48)
905	Saudi Arabia	DALYs (Disability-Adjusted Life Years)	Female	Self-harm	Age-standardized	-2.61462	-2.91163	-2.31671	-2.61 (-2.91 to -2.32)
906	Saudi Arabia	DALYs (Disability-Adjusted Life Years)	Both	Self-harm	Age-standardized	-1.11094	-1.26574	-0.955903	-1.11 (-1.27 to -0.96)
907	Saudi Arabia	Prevalence	Male	Self-harm	Age-standardized	2.50752	2.31243	2.70298	2.51 (2.31 to 2.7)
908	Saudi Arabia	Prevalence	Female	Self-harm	Age-standardized	1.74876	1.53786	1.9601	1.75 (1.54 to 1.96)
909	Saudi Arabia	Prevalence	Both	Self-harm	Age-standardized	2.23079	2.03439	2.42757	2.23 (2.03 to 2.43)
910	Saudi Arabia	Incidence	Male	Self-harm	Age-standardized	2.97137	2.76179	3.18138	2.97 (2.76 to 3.18)
911	Saudi Arabia	Incidence	Female	Self-harm	Age-standardized	2.39179	2.16542	2.61866	2.39 (2.17 to 2.62)
912	Saudi Arabia	Incidence	Both	Self-harm	Age-standardized	2.70281	2.49565	2.91039	2.7 (2.5 to 2.91)
913	Antigua and Barbuda	Deaths	Male	Self-harm	Age-standardized	-1.29653	-1.47379	-1.11895	-1.3 (-1.47 to -1.12)
914	Antigua and Barbuda	Deaths	Female	Self-harm	Age-standardized	-2.71109	-3.13907	-2.28122	-2.71 (-3.14 to -2.28)
915	Antigua and Barbuda	Deaths	Both	Self-harm	Age-standardized	-1.38336	-1.54549	-1.22097	-1.38 (-1.55 to -1.22)
916	Antigua and Barbuda	DALYs (Disability-Adjusted Life Years)	Male	Self-harm	Age-standardized	-1.22953	-1.49488	-0.96347	-1.23 (-1.49 to -0.96)
917	Antigua and Barbuda	DALYs (Disability-Adjusted Life Years)	Female	Self-harm	Age-standardized	-2.45858	-2.88022	-2.03511	-2.46 (-2.88 to -2.04)
918	Antigua and Barbuda	DALYs (Disability-Adjusted Life Years)	Both	Self-harm	Age-standardized	-1.32341	-1.54333	-1.10301	-1.32 (-1.54 to -1.1)
919	Antigua and Barbuda	Prevalence	Male	Self-harm	Age-standardized	0.998094	0.844749	1.15167	1 (0.84 to 1.15)
920	Antigua and Barbuda	Prevalence	Female	Self-harm	Age-standardized	0.644913	0.279362	1.0118	0.64 (0.28 to 1.01)
921	Antigua and Barbuda	Prevalence	Both	Self-harm	Age-standardized	0.806945	0.619413	0.994826	0.81 (0.62 to 0.99)
922	Antigua and Barbuda	Incidence	Male	Self-harm	Age-standardized	1.06844	0.927144	1.20993	1.07 (0.93 to 1.21)
923	Antigua and Barbuda	Incidence	Female	Self-harm	Age-standardized	0.826155	0.457983	1.19568	0.83 (0.46 to 1.2)
924	Antigua and Barbuda	Incidence	Both	Self-harm	Age-standardized	0.916513	0.71314	1.1203	0.92 (0.71 to 1.12)
925	Belarus	Deaths	Male	Self-harm	Age-standardized	-1.83575	-2.76079	-0.901906	-1.84 (-2.76 to -0.9)
926	Belarus	Deaths	Female	Self-harm	Age-standardized	-2.04032	-2.69936	-1.37681	-2.04 (-2.7 to -1.38)
927	Belarus	Deaths	Both	Self-harm	Age-standardized	-1.93956	-2.8249	-1.04616	-1.94 (-2.82 to -1.05)
928	Belarus	DALYs (Disability-Adjusted Life Years)	Male	Self-harm	Age-standardized	-1.96565	-2.9187	-1.00325	-1.97 (-2.92 to -1)
929	Belarus	DALYs (Disability-Adjusted Life Years)	Female	Self-harm	Age-standardized	-1.96266	-2.61986	-1.30103	-1.96 (-2.62 to -1.3)
930	Belarus	DALYs (Disability-Adjusted Life Years)	Both	Self-harm	Age-standardized	-1.96939	-2.8737	-1.05666	-1.97 (-2.87 to -1.06)
931	Belarus	Prevalence	Male	Self-harm	Age-standardized	-0.261545	-0.736977	0.216164	-0.26 (-0.74 to 0.22)
932	Belarus	Prevalence	Female	Self-harm	Age-standardized	-0.400612	-0.698592	-0.101738	-0.4 (-0.7 to -0.1)
933	Belarus	Prevalence	Both	Self-harm	Age-standardized	-0.299088	-0.713393	0.116946	-0.3 (-0.71 to 0.12)
934	Belarus	Incidence	Male	Self-harm	Age-standardized	-0.0779521	-0.544816	0.391103	-0.08 (-0.54 to 0.39)
935	Belarus	Incidence	Female	Self-harm	Age-standardized	-0.119145	-0.400179	0.162683	-0.12 (-0.4 to 0.16)
936	Belarus	Incidence	Both	Self-harm	Age-standardized	-0.0943991	-0.494508	0.307319	-0.09 (-0.49 to 0.31)
937	Belize	Deaths	Male	Self-harm	Age-standardized	0.0912275	-0.52777	0.714077	0.09 (-0.53 to 0.71)
938	Belize	Deaths	Female	Self-harm	Age-standardized	-2.14894	-2.37369	-1.92367	-2.15 (-2.37 to -1.92)
939	Belize	Deaths	Both	Self-harm	Age-standardized	-0.32495	-0.859472	0.212454	-0.32 (-0.86 to 0.21)
940	Belize	DALYs (Disability-Adjusted Life Years)	Male	Self-harm	Age-standardized	0.242331	-0.392909	0.881622	0.24 (-0.39 to 0.88)
941	Belize	DALYs (Disability-Adjusted Life Years)	Female	Self-harm	Age-standardized	-2.0449	-2.25364	-1.83572	-2.04 (-2.25 to -1.84)
942	Belize	DALYs (Disability-Adjusted Life Years)	Both	Self-harm	Age-standardized	-0.246337	-0.781658	0.291871	-0.25 (-0.78 to 0.29)
943	Belize	Prevalence	Male	Self-harm	Age-standardized	0.533491	0.381758	0.685454	0.53 (0.38 to 0.69)
944	Belize	Prevalence	Female	Self-harm	Age-standardized	-0.283765	-0.47048	-0.096699	-0.28 (-0.47 to -0.1)
945	Belize	Prevalence	Both	Self-harm	Age-standardized	0.184953	0.0798919	0.290125	0.18 (0.08 to 0.29)
946	Belize	Incidence	Male	Self-harm	Age-standardized	0.705659	0.542369	0.869214	0.71 (0.54 to 0.87)
947	Belize	Incidence	Female	Self-harm	Age-standardized	-0.220208	-0.403731	-0.0363478	-0.22 (-0.4 to -0.04)
948	Belize	Incidence	Both	Self-harm	Age-standardized	0.270432	0.164304	0.376673	0.27 (0.16 to 0.38)
949	Tajikistan	Deaths	Male	Self-harm	Age-standardized	-1.91534	-2.15156	-1.67855	-1.92 (-2.15 to -1.68)
950	Tajikistan	Deaths	Female	Self-harm	Age-standardized	-2.02041	-2.1772	-1.86337	-2.02 (-2.18 to -1.86)
951	Tajikistan	Deaths	Both	Self-harm	Age-standardized	-1.92065	-2.13039	-1.71046	-1.92 (-2.13 to -1.71)
952	Tajikistan	DALYs (Disability-Adjusted Life Years)	Male	Self-harm	Age-standardized	-1.97554	-2.27105	-1.67913	-1.98 (-2.27 to -1.68)
953	Tajikistan	DALYs (Disability-Adjusted Life Years)	Female	Self-harm	Age-standardized	-2.0707	-2.32152	-1.81924	-2.07 (-2.32 to -1.82)
954	Tajikistan	DALYs (Disability-Adjusted Life Years)	Both	Self-harm	Age-standardized	-1.99492	-2.26828	-1.7208	-1.99 (-2.27 to -1.72)
955	Tajikistan	Prevalence	Male	Self-harm	Age-standardized	-0.276945	-0.539661	-0.0135353	-0.28 (-0.54 to -0.01)
956	Tajikistan	Prevalence	Female	Self-harm	Age-standardized	-0.139981	-0.496577	0.217893	-0.14 (-0.5 to 0.22)
957	Tajikistan	Prevalence	Both	Self-harm	Age-standardized	-0.204733	-0.513562	0.105054	-0.2 (-0.51 to 0.11)
958	Tajikistan	Incidence	Male	Self-harm	Age-standardized	-0.248334	-0.53441	0.0385642	-0.25 (-0.53 to 0.04)
959	Tajikistan	Incidence	Female	Self-harm	Age-standardized	-0.094575	-0.482004	0.294362	-0.09 (-0.48 to 0.29)
960	Tajikistan	Incidence	Both	Self-harm	Age-standardized	-0.189085	-0.532028	0.155041	-0.19 (-0.53 to 0.16)
961	Lebanon	Deaths	Male	Self-harm	Age-standardized	-1.38223	-1.63772	-1.12609	-1.38 (-1.64 to -1.13)
962	Lebanon	Deaths	Female	Self-harm	Age-standardized	-2.91422	-3.00719	-2.82115	-2.91 (-3.01 to -2.82)
963	Lebanon	Deaths	Both	Self-harm	Age-standardized	-2.04408	-2.16794	-1.92005	-2.04 (-2.17 to -1.92)
964	Lebanon	DALYs (Disability-Adjusted Life Years)	Male	Self-harm	Age-standardized	-1.37085	-1.62752	-1.1135	-1.37 (-1.63 to -1.11)
965	Lebanon	DALYs (Disability-Adjusted Life Years)	Female	Self-harm	Age-standardized	-2.88334	-2.97307	-2.79353	-2.88 (-2.97 to -2.79)
966	Lebanon	DALYs (Disability-Adjusted Life Years)	Both	Self-harm	Age-standardized	-2.06218	-2.20347	-1.92068	-2.06 (-2.2 to -1.92)
967	Lebanon	Prevalence	Male	Self-harm	Age-standardized	0.794924	0.658241	0.931793	0.79 (0.66 to 0.93)
968	Lebanon	Prevalence	Female	Self-harm	Age-standardized	-0.546565	-0.651162	-0.441857	-0.55 (-0.65 to -0.44)
969	Lebanon	Prevalence	Both	Self-harm	Age-standardized	0.00995107	-0.104306	0.124339	0.01 (-0.1 to 0.12)
970	Lebanon	Incidence	Male	Self-harm	Age-standardized	1.1013	0.963836	1.23896	1.1 (0.96 to 1.24)
971	Lebanon	Incidence	Female	Self-harm	Age-standardized	-0.164421	-0.260235	-0.0685155	-0.16 (-0.26 to -0.07)
972	Lebanon	Incidence	Both	Self-harm	Age-standardized	0.259694	0.152859	0.366644	0.26 (0.15 to 0.37)
973	Algeria	Deaths	Male	Self-harm	Age-standardized	-1.50997	-1.64276	-1.37701	-1.51 (-1.64 to -1.38)
974	Algeria	Deaths	Female	Self-harm	Age-standardized	-2.2133	-2.32639	-2.10007	-2.21 (-2.33 to -2.1)
975	Algeria	Deaths	Both	Self-harm	Age-standardized	-1.75687	-1.877	-1.63659	-1.76 (-1.88 to -1.64)
976	Algeria	DALYs (Disability-Adjusted Life Years)	Male	Self-harm	Age-standardized	-1.61641	-1.76776	-1.46483	-1.62 (-1.77 to -1.46)
977	Algeria	DALYs (Disability-Adjusted Life Years)	Female	Self-harm	Age-standardized	-2.39608	-2.52388	-2.26812	-2.4 (-2.52 to -2.27)
978	Algeria	DALYs (Disability-Adjusted Life Years)	Both	Self-harm	Age-standardized	-1.91723	-2.05527	-1.779	-1.92 (-2.06 to -1.78)
979	Algeria	Prevalence	Male	Self-harm	Age-standardized	-0.810149	-0.946718	-0.673391	-0.81 (-0.95 to -0.67)
980	Algeria	Prevalence	Female	Self-harm	Age-standardized	-1.52648	-1.64393	-1.4089	-1.53 (-1.64 to -1.41)
981	Algeria	Prevalence	Both	Self-harm	Age-standardized	-1.25423	-1.37991	-1.12838	-1.25 (-1.38 to -1.13)
982	Algeria	Incidence	Male	Self-harm	Age-standardized	-0.572772	-0.708512	-0.436846	-0.57 (-0.71 to -0.44)
983	Algeria	Incidence	Female	Self-harm	Age-standardized	-1.18995	-1.31007	-1.06968	-1.19 (-1.31 to -1.07)
984	Algeria	Incidence	Both	Self-harm	Age-standardized	-0.978456	-1.10325	-0.853503	-0.98 (-1.1 to -0.85)
985	Cuba	Deaths	Male	Self-harm	Age-standardized	-1.39039	-1.65905	-1.121	-1.39 (-1.66 to -1.12)
986	Cuba	Deaths	Female	Self-harm	Age-standardized	-4.61929	-5.23163	-4.00299	-4.62 (-5.23 to -4)
987	Cuba	Deaths	Both	Self-harm	Age-standardized	-2.34255	-2.71206	-1.97163	-2.34 (-2.71 to -1.97)
988	Cuba	DALYs (Disability-Adjusted Life Years)	Male	Self-harm	Age-standardized	-1.62126	-1.89018	-1.35161	-1.62 (-1.89 to -1.35)
989	Cuba	DALYs (Disability-Adjusted Life Years)	Female	Self-harm	Age-standardized	-5.35983	-6.0279	-4.68701	-5.36 (-6.03 to -4.69)
990	Cuba	DALYs (Disability-Adjusted Life Years)	Both	Self-harm	Age-standardized	-2.76395	-3.15477	-2.37157	-2.76 (-3.15 to -2.37)
991	Cuba	Prevalence	Male	Self-harm	Age-standardized	-1.4115	-1.55876	-1.26402	-1.41 (-1.56 to -1.26)
992	Cuba	Prevalence	Female	Self-harm	Age-standardized	-4.97478	-5.43443	-4.51289	-4.97 (-5.43 to -4.51)
993	Cuba	Prevalence	Both	Self-harm	Age-standardized	-3.38351	-3.71211	-3.05378	-3.38 (-3.71 to -3.05)
994	Cuba	Incidence	Male	Self-harm	Age-standardized	-1.15542	-1.29607	-1.01456	-1.16 (-1.3 to -1.01)
995	Cuba	Incidence	Female	Self-harm	Age-standardized	-4.59118	-5.02302	-4.15738	-4.59 (-5.02 to -4.16)
996	Cuba	Incidence	Both	Self-harm	Age-standardized	-3.19013	-3.51146	-2.86773	-3.19 (-3.51 to -2.87)
997	Rwanda	Deaths	Male	Self-harm	Age-standardized	-3.10265	-3.52318	-2.68028	-3.1 (-3.52 to -2.68)
998	Rwanda	Deaths	Female	Self-harm	Age-standardized	-3.62709	-4.01515	-3.23745	-3.63 (-4.02 to -3.24)
999	Rwanda	Deaths	Both	Self-harm	Age-standardized	-3.36518	-3.7806	-2.94796	-3.37 (-3.78 to -2.95)
1000	Rwanda	DALYs (Disability-Adjusted Life Years)	Male	Self-harm	Age-standardized	-3.35915	-3.81052	-2.90567	-3.36 (-3.81 to -2.91)
1001	Rwanda	DALYs (Disability-Adjusted Life Years)	Female	Self-harm	Age-standardized	-3.91774	-4.30633	-3.52756	-3.92 (-4.31 to -3.53)
1002	Rwanda	DALYs (Disability-Adjusted Life Years)	Both	Self-harm	Age-standardized	-3.54686	-3.9771	-3.11469	-3.55 (-3.98 to -3.11)
1003	Rwanda	Prevalence	Male	Self-harm	Age-standardized	-1.244	-1.38744	-1.10036	-1.24 (-1.39 to -1.1)
1004	Rwanda	Prevalence	Female	Self-harm	Age-standardized	-2.21578	-2.41011	-2.02107	-2.22 (-2.41 to -2.02)
1005	Rwanda	Prevalence	Both	Self-harm	Age-standardized	-1.762	-1.93477	-1.58892	-1.76 (-1.93 to -1.59)
1006	Rwanda	Incidence	Male	Self-harm	Age-standardized	-1.2365	-1.39241	-1.08034	-1.24 (-1.39 to -1.08)
1007	Rwanda	Incidence	Female	Self-harm	Age-standardized	-2.20391	-2.43117	-1.97611	-2.2 (-2.43 to -1.98)
1008	Rwanda	Incidence	Both	Self-harm	Age-standardized	-1.78072	-1.98003	-1.58101	-1.78 (-1.98 to -1.58)
1009	Nauru	Deaths	Male	Self-harm	Age-standardized	-0.435411	-0.6072	-0.263324	-0.44 (-0.61 to -0.26)
1010	Nauru	Deaths	Female	Self-harm	Age-standardized	-0.450511	-0.662837	-0.23773	-0.45 (-0.66 to -0.24)
1011	Nauru	Deaths	Both	Self-harm	Age-standardized	-0.536147	-0.708671	-0.363323	-0.54 (-0.71 to -0.36)
1012	Nauru	DALYs (Disability-Adjusted Life Years)	Male	Self-harm	Age-standardized	-0.421646	-0.595461	-0.247528	-0.42 (-0.6 to -0.25)
1013	Nauru	DALYs (Disability-Adjusted Life Years)	Female	Self-harm	Age-standardized	-0.412544	-0.640337	-0.184228	-0.41 (-0.64 to -0.18)
1014	Nauru	DALYs (Disability-Adjusted Life Years)	Both	Self-harm	Age-standardized	-0.464969	-0.648682	-0.280917	-0.46 (-0.65 to -0.28)
1015	Nauru	Prevalence	Male	Self-harm	Age-standardized	-0.129717	-0.242138	-0.0171699	-0.13 (-0.24 to -0.02)
1016	Nauru	Prevalence	Female	Self-harm	Age-standardized	-0.519367	-0.709408	-0.328963	-0.52 (-0.71 to -0.33)
1017	Nauru	Prevalence	Both	Self-harm	Age-standardized	-0.353551	-0.498646	-0.208243	-0.35 (-0.5 to -0.21)
1018	Nauru	Incidence	Male	Self-harm	Age-standardized	-0.0723849	-0.173798	0.0291314	-0.07 (-0.17 to 0.03)
1019	Nauru	Incidence	Female	Self-harm	Age-standardized	-0.436732	-0.600325	-0.27287	-0.44 (-0.6 to -0.27)
1020	Nauru	Incidence	Both	Self-harm	Age-standardized	-0.249895	-0.379256	-0.120365	-0.25 (-0.38 to -0.12)
1021	Republic of Moldova	Deaths	Male	Self-harm	Age-standardized	-1.2579	-1.58422	-0.930492	-1.26 (-1.58 to -0.93)
1022	Republic of Moldova	Deaths	Female	Self-harm	Age-standardized	-3.10304	-3.38293	-2.82235	-3.1 (-3.38 to -2.82)
1023	Republic of Moldova	Deaths	Both	Self-harm	Age-standardized	-1.49949	-1.79521	-1.20288	-1.5 (-1.8 to -1.2)
1024	Republic of Moldova	DALYs (Disability-Adjusted Life Years)	Male	Self-harm	Age-standardized	-1.2092	-1.52631	-0.891077	-1.21 (-1.53 to -0.89)
1025	Republic of Moldova	DALYs (Disability-Adjusted Life Years)	Female	Self-harm	Age-standardized	-3.00976	-3.30389	-2.71474	-3.01 (-3.3 to -2.71)
1026	Republic of Moldova	DALYs (Disability-Adjusted Life Years)	Both	Self-harm	Age-standardized	-1.43781	-1.72639	-1.14839	-1.44 (-1.73 to -1.15)
1027	Republic of Moldova	Prevalence	Male	Self-harm	Age-standardized	-0.0810882	-0.151261	-0.0108658	-0.08 (-0.15 to -0.01)
1028	Republic of Moldova	Prevalence	Female	Self-harm	Age-standardized	-1.4853	-1.66663	-1.30364	-1.49 (-1.67 to -1.3)
1029	Republic of Moldova	Prevalence	Both	Self-harm	Age-standardized	-0.60931	-0.660767	-0.557826	-0.61 (-0.66 to -0.56)
1030	Republic of Moldova	Incidence	Male	Self-harm	Age-standardized	0.0407008	-0.0304484	0.111901	0.04 (-0.03 to 0.11)
1031	Republic of Moldova	Incidence	Female	Self-harm	Age-standardized	-1.39426	-1.58724	-1.2009	-1.39 (-1.59 to -1.2)
1032	Republic of Moldova	Incidence	Both	Self-harm	Age-standardized	-0.521874	-0.578358	-0.465357	-0.52 (-0.58 to -0.47)
1033	El Salvador	Deaths	Male	Self-harm	Age-standardized	-0.366856	-0.615316	-0.117774	-0.37 (-0.62 to -0.12)
1034	El Salvador	Deaths	Female	Self-harm	Age-standardized	-0.957857	-1.16164	-0.753654	-0.96 (-1.16 to -0.75)
1035	El Salvador	Deaths	Both	Self-harm	Age-standardized	-0.639306	-0.85113	-0.427029	-0.64 (-0.85 to -0.43)
1036	El Salvador	DALYs (Disability-Adjusted Life Years)	Male	Self-harm	Age-standardized	-0.556675	-0.844281	-0.268234	-0.56 (-0.84 to -0.27)
1037	El Salvador	DALYs (Disability-Adjusted Life Years)	Female	Self-harm	Age-standardized	-1.31165	-1.52794	-1.09487	-1.31 (-1.53 to -1.09)
1038	El Salvador	DALYs (Disability-Adjusted Life Years)	Both	Self-harm	Age-standardized	-0.862129	-1.09668	-0.627018	-0.86 (-1.1 to -0.63)
1039	El Salvador	Prevalence	Male	Self-harm	Age-standardized	-0.313258	-0.387869	-0.238591	-0.31 (-0.39 to -0.24)
1040	El Salvador	Prevalence	Female	Self-harm	Age-standardized	-2.05858	-2.23721	-1.87962	-2.06 (-2.24 to -1.88)
1041	El Salvador	Prevalence	Both	Self-harm	Age-standardized	-1.35405	-1.45693	-1.25108	-1.35 (-1.46 to -1.25)
1042	El Salvador	Incidence	Male	Self-harm	Age-standardized	0.0513253	-0.00957287	0.11226	0.05 (-0.01 to 0.11)
1043	El Salvador	Incidence	Female	Self-harm	Age-standardized	-1.61934	-1.82466	-1.41359	-1.62 (-1.82 to -1.41)
1044	El Salvador	Incidence	Both	Self-harm	Age-standardized	-0.98023	-1.10574	-0.854563	-0.98 (-1.11 to -0.85)
1045	Albania	Deaths	Male	Self-harm	Age-standardized	-1.21736	-1.55814	-0.875398	-1.22 (-1.56 to -0.88)
1046	Albania	Deaths	Female	Self-harm	Age-standardized	-1.42628	-1.68634	-1.16553	-1.43 (-1.69 to -1.17)
1047	Albania	Deaths	Both	Self-harm	Age-standardized	-1.25399	-1.54776	-0.959348	-1.25 (-1.55 to -0.96)
1048	Albania	DALYs (Disability-Adjusted Life Years)	Male	Self-harm	Age-standardized	-1.34386	-1.77672	-0.90909	-1.34 (-1.78 to -0.91)
1049	Albania	DALYs (Disability-Adjusted Life Years)	Female	Self-harm	Age-standardized	-1.52131	-1.85507	-1.18643	-1.52 (-1.86 to -1.19)
1050	Albania	DALYs (Disability-Adjusted Life Years)	Both	Self-harm	Age-standardized	-1.4079	-1.78354	-1.03083	-1.41 (-1.78 to -1.03)
1051	Albania	Prevalence	Male	Self-harm	Age-standardized	1.95552	1.81879	2.09244	1.96 (1.82 to 2.09)
1052	Albania	Prevalence	Female	Self-harm	Age-standardized	0.709055	0.451233	0.967538	0.71 (0.45 to 0.97)
1053	Albania	Prevalence	Both	Self-harm	Age-standardized	1.23919	1.03786	1.44092	1.24 (1.04 to 1.44)
1054	Albania	Incidence	Male	Self-harm	Age-standardized	2.37308	2.21894	2.52744	2.37 (2.22 to 2.53)
1055	Albania	Incidence	Female	Self-harm	Age-standardized	1.28972	0.995007	1.58529	1.29 (1 to 1.59)
1056	Albania	Incidence	Both	Self-harm	Age-standardized	1.65895	1.41988	1.89859	1.66 (1.42 to 1.9)
1057	Russian Federation	Deaths	Male	Self-harm	Age-standardized	-2.20593	-2.85534	-1.55218	-2.21 (-2.86 to -1.55)
1058	Russian Federation	Deaths	Female	Self-harm	Age-standardized	-2.18614	-2.63433	-1.73588	-2.19 (-2.63 to -1.74)
1059	Russian Federation	Deaths	Both	Self-harm	Age-standardized	-2.17923	-2.80153	-1.55295	-2.18 (-2.8 to -1.55)
1060	Russian Federation	DALYs (Disability-Adjusted Life Years)	Male	Self-harm	Age-standardized	-2.17002	-2.86556	-1.46951	-2.17 (-2.87 to -1.47)
1061	Russian Federation	DALYs (Disability-Adjusted Life Years)	Female	Self-harm	Age-standardized	-1.95296	-2.4574	-1.44592	-1.95 (-2.46 to -1.45)
1062	Russian Federation	DALYs (Disability-Adjusted Life Years)	Both	Self-harm	Age-standardized	-2.13054	-2.7944	-1.46216	-2.13 (-2.79 to -1.46)
1063	Russian Federation	Prevalence	Male	Self-harm	Age-standardized	-1.31652	-1.66704	-0.964744	-1.32 (-1.67 to -0.96)
1064	Russian Federation	Prevalence	Female	Self-harm	Age-standardized	-0.864658	-1.13026	-0.598346	-0.86 (-1.13 to -0.6)
1065	Russian Federation	Prevalence	Both	Self-harm	Age-standardized	-1.11562	-1.43479	-0.795411	-1.12 (-1.43 to -0.8)
1066	Russian Federation	Incidence	Male	Self-harm	Age-standardized	-1.20032	-1.53626	-0.863224	-1.2 (-1.54 to -0.86)
1067	Russian Federation	Incidence	Female	Self-harm	Age-standardized	-0.726957	-0.952858	-0.500541	-0.73 (-0.95 to -0.5)
1068	Russian Federation	Incidence	Both	Self-harm	Age-standardized	-1.0343	-1.32505	-0.742694	-1.03 (-1.33 to -0.74)
1069	Trinidad and Tobago	Deaths	Male	Self-harm	Age-standardized	-1.03562	-1.2517	-0.819075	-1.04 (-1.25 to -0.82)
1070	Trinidad and Tobago	Deaths	Female	Self-harm	Age-standardized	-2.44275	-2.89687	-1.98651	-2.44 (-2.9 to -1.99)
1071	Trinidad and Tobago	Deaths	Both	Self-harm	Age-standardized	-1.27112	-1.50602	-1.03567	-1.27 (-1.51 to -1.04)
1072	Trinidad and Tobago	DALYs (Disability-Adjusted Life Years)	Male	Self-harm	Age-standardized	-0.985002	-1.21636	-0.753103	-0.99 (-1.22 to -0.75)
1073	Trinidad and Tobago	DALYs (Disability-Adjusted Life Years)	Female	Self-harm	Age-standardized	-2.38629	-2.82008	-1.95057	-2.39 (-2.82 to -1.95)
1074	Trinidad and Tobago	DALYs (Disability-Adjusted Life Years)	Both	Self-harm	Age-standardized	-1.24234	-1.48406	-1.00001	-1.24 (-1.48 to -1)
1075	Trinidad and Tobago	Prevalence	Male	Self-harm	Age-standardized	-0.849868	-0.91389	-0.785805	-0.85 (-0.91 to -0.79)
1076	Trinidad and Tobago	Prevalence	Female	Self-harm	Age-standardized	-1.51484	-1.62932	-1.40022	-1.51 (-1.63 to -1.4)
1077	Trinidad and Tobago	Prevalence	Both	Self-harm	Age-standardized	-1.15153	-1.19249	-1.11056	-1.15 (-1.19 to -1.11)
1078	Trinidad and Tobago	Incidence	Male	Self-harm	Age-standardized	-0.697601	-0.765272	-0.629883	-0.7 (-0.77 to -0.63)
1079	Trinidad and Tobago	Incidence	Female	Self-harm	Age-standardized	-1.26677	-1.37817	-1.15523	-1.27 (-1.38 to -1.16)
1080	Trinidad and Tobago	Incidence	Both	Self-harm	Age-standardized	-0.975878	-1.01455	-0.937194	-0.98 (-1.01 to -0.94)
1081	Panama	Deaths	Male	Self-harm	Age-standardized	0.0811604	-0.322623	0.486579	0.08 (-0.32 to 0.49)
1082	Panama	Deaths	Female	Self-harm	Age-standardized	1.23601	0.855708	1.61774	1.24 (0.86 to 1.62)
1083	Panama	Deaths	Both	Self-harm	Age-standardized	0.20433	-0.187664	0.597864	0.2 (-0.19 to 0.6)
1084	Panama	DALYs (Disability-Adjusted Life Years)	Male	Self-harm	Age-standardized	0.000389321	-0.418014	0.420551	0 (-0.42 to 0.42)
1085	Panama	DALYs (Disability-Adjusted Life Years)	Female	Self-harm	Age-standardized	1.09568	0.730966	1.46172	1.1 (0.73 to 1.46)
1086	Panama	DALYs (Disability-Adjusted Life Years)	Both	Self-harm	Age-standardized	0.163059	-0.237707	0.565435	0.16 (-0.24 to 0.57)
1087	Panama	Prevalence	Male	Self-harm	Age-standardized	-0.414511	-0.608803	-0.21984	-0.41 (-0.61 to -0.22)
1088	Panama	Prevalence	Female	Self-harm	Age-standardized	0.0117511	-0.0874632	0.111064	0.01 (-0.09 to 0.11)
1089	Panama	Prevalence	Both	Self-harm	Age-standardized	-0.242673	-0.392708	-0.0924111	-0.24 (-0.39 to -0.09)
1090	Panama	Incidence	Male	Self-harm	Age-standardized	-0.244758	-0.456631	-0.0324337	-0.24 (-0.46 to -0.03)
1091	Panama	Incidence	Female	Self-harm	Age-standardized	0.28545	0.169602	0.401431	0.29 (0.17 to 0.4)
1092	Panama	Incidence	Both	Self-harm	Age-standardized	0.000194028	-0.16313	0.163786	0 (-0.16 to 0.16)
1093	Sao Tome and Principe	Deaths	Male	Self-harm	Age-standardized	-0.0136854	-0.162367	0.135217	-0.01 (-0.16 to 0.14)
1094	Sao Tome and Principe	Deaths	Female	Self-harm	Age-standardized	-0.510239	-0.827098	-0.192367	-0.51 (-0.83 to -0.19)
1095	Sao Tome and Principe	Deaths	Both	Self-harm	Age-standardized	-0.0488845	-0.246811	0.149434	-0.05 (-0.25 to 0.15)
1096	Sao Tome and Principe	DALYs (Disability-Adjusted Life Years)	Male	Self-harm	Age-standardized	2.10E-05	-0.197335	0.197768	0 (-0.2 to 0.2)
1097	Sao Tome and Principe	DALYs (Disability-Adjusted Life Years)	Female	Self-harm	Age-standardized	-0.592914	-0.940834	-0.243772	-0.59 (-0.94 to -0.24)
1098	Sao Tome and Principe	DALYs (Disability-Adjusted Life Years)	Both	Self-harm	Age-standardized	-0.0712611	-0.303503	0.161522	-0.07 (-0.3 to 0.16)
1099	Sao Tome and Principe	Prevalence	Male	Self-harm	Age-standardized	1.36763	1.25871	1.47667	1.37 (1.26 to 1.48)
1100	Sao Tome and Principe	Prevalence	Female	Self-harm	Age-standardized	0.555537	0.353028	0.758455	0.56 (0.35 to 0.76)
1101	Sao Tome and Principe	Prevalence	Both	Self-harm	Age-standardized	0.94183	0.784035	1.09987	0.94 (0.78 to 1.1)
1102	Sao Tome and Principe	Incidence	Male	Self-harm	Age-standardized	1.49048	1.37417	1.60692	1.49 (1.37 to 1.61)
1103	Sao Tome and Principe	Incidence	Female	Self-harm	Age-standardized	0.726304	0.510021	0.943052	0.73 (0.51 to 0.94)
1104	Sao Tome and Principe	Incidence	Both	Self-harm	Age-standardized	1.05279	0.882125	1.22374	1.05 (0.88 to 1.22)
1105	Belgium	Deaths	Male	Self-harm	Age-standardized	-1.07805	-1.28581	-0.869864	-1.08 (-1.29 to -0.87)
1106	Belgium	Deaths	Female	Self-harm	Age-standardized	-1.19609	-1.34423	-1.04773	-1.2 (-1.34 to -1.05)
1107	Belgium	Deaths	Both	Self-harm	Age-standardized	-1.04317	-1.22856	-0.857423	-1.04 (-1.23 to -0.86)
1108	Belgium	DALYs (Disability-Adjusted Life Years)	Male	Self-harm	Age-standardized	-1.10528	-1.35681	-0.853113	-1.11 (-1.36 to -0.85)
1109	Belgium	DALYs (Disability-Adjusted Life Years)	Female	Self-harm	Age-standardized	-1.29899	-1.46231	-1.13539	-1.3 (-1.46 to -1.14)
1110	Belgium	DALYs (Disability-Adjusted Life Years)	Both	Self-harm	Age-standardized	-1.1492	-1.36878	-0.929126	-1.15 (-1.37 to -0.93)
1111	Belgium	Prevalence	Male	Self-harm	Age-standardized	-0.57754	-0.754234	-0.400531	-0.58 (-0.75 to -0.4)
1112	Belgium	Prevalence	Female	Self-harm	Age-standardized	-0.409543	-0.481511	-0.337524	-0.41 (-0.48 to -0.34)
1113	Belgium	Prevalence	Both	Self-harm	Age-standardized	-0.497334	-0.622974	-0.371535	-0.5 (-0.62 to -0.37)
1114	Belgium	Incidence	Male	Self-harm	Age-standardized	-0.543914	-0.719537	-0.36798	-0.54 (-0.72 to -0.37)
1115	Belgium	Incidence	Female	Self-harm	Age-standardized	-0.422953	-0.484555	-0.361313	-0.42 (-0.48 to -0.36)
1116	Belgium	Incidence	Both	Self-harm	Age-standardized	-0.481407	-0.594505	-0.368179	-0.48 (-0.59 to -0.37)
1117	Israel	Deaths	Male	Self-harm	Age-standardized	-1.65755	-1.9132	-1.40124	-1.66 (-1.91 to -1.4)
1118	Israel	Deaths	Female	Self-harm	Age-standardized	-2.71048	-2.87279	-2.54789	-2.71 (-2.87 to -2.55)
1119	Israel	Deaths	Both	Self-harm	Age-standardized	-1.87059	-2.07551	-1.66523	-1.87 (-2.08 to -1.67)
1120	Israel	DALYs (Disability-Adjusted Life Years)	Male	Self-harm	Age-standardized	-1.81318	-2.13372	-1.49159	-1.81 (-2.13 to -1.49)
1121	Israel	DALYs (Disability-Adjusted Life Years)	Female	Self-harm	Age-standardized	-2.49599	-2.65201	-2.33973	-2.5 (-2.65 to -2.34)
1122	Israel	DALYs (Disability-Adjusted Life Years)	Both	Self-harm	Age-standardized	-1.93394	-2.19023	-1.67698	-1.93 (-2.19 to -1.68)
1123	Israel	Prevalence	Male	Self-harm	Age-standardized	-1.18469	-1.46872	-0.899844	-1.18 (-1.47 to -0.9)
1124	Israel	Prevalence	Female	Self-harm	Age-standardized	-1.11273	-1.25627	-0.968986	-1.11 (-1.26 to -0.97)
1125	Israel	Prevalence	Both	Self-harm	Age-standardized	-1.14693	-1.33338	-0.960133	-1.15 (-1.33 to -0.96)
1126	Israel	Incidence	Male	Self-harm	Age-standardized	-1.06511	-1.36107	-0.768266	-1.07 (-1.36 to -0.77)
1127	Israel	Incidence	Female	Self-harm	Age-standardized	-1.14232	-1.28703	-0.997401	-1.14 (-1.29 to -1)
1128	Israel	Incidence	Both	Self-harm	Age-standardized	-1.1111	-1.29858	-0.923257	-1.11 (-1.3 to -0.92)
1129	South Africa	Deaths	Male	Self-harm	Age-standardized	-0.952579	-1.36905	-0.534354	-0.95 (-1.37 to -0.53)
1130	South Africa	Deaths	Female	Self-harm	Age-standardized	-1.5935	-2.14278	-1.04114	-1.59 (-2.14 to -1.04)
1131	South Africa	Deaths	Both	Self-harm	Age-standardized	-1.05105	-1.44925	-0.651244	-1.05 (-1.45 to -0.65)
1132	South Africa	DALYs (Disability-Adjusted Life Years)	Male	Self-harm	Age-standardized	-1.02898	-1.46124	-0.594825	-1.03 (-1.46 to -0.59)
1133	South Africa	DALYs (Disability-Adjusted Life Years)	Female	Self-harm	Age-standardized	-2.10111	-2.77745	-1.42006	-2.1 (-2.78 to -1.42)
1134	South Africa	DALYs (Disability-Adjusted Life Years)	Both	Self-harm	Age-standardized	-1.18633	-1.62126	-0.749473	-1.19 (-1.62 to -0.75)
1135	South Africa	Prevalence	Male	Self-harm	Age-standardized	-0.919462	-1.09791	-0.74069	-0.92 (-1.1 to -0.74)
1136	South Africa	Prevalence	Female	Self-harm	Age-standardized	-2.79713	-3.04789	-2.54572	-2.8 (-3.05 to -2.55)
1137	South Africa	Prevalence	Both	Self-harm	Age-standardized	-1.70297	-1.89085	-1.51472	-1.7 (-1.89 to -1.51)
1138	South Africa	Incidence	Male	Self-harm	Age-standardized	-0.841931	-1.02719	-0.65632	-0.84 (-1.03 to -0.66)
1139	South Africa	Incidence	Female	Self-harm	Age-standardized	-2.51855	-2.79996	-2.23632	-2.52 (-2.8 to -2.24)
1140	South Africa	Incidence	Both	Self-harm	Age-standardized	-1.57186	-1.78497	-1.3583	-1.57 (-1.78 to -1.36)
1141	American Samoa	Deaths	Male	Self-harm	Age-standardized	0.526414	0.361823	0.691275	0.53 (0.36 to 0.69)
1142	American Samoa	Deaths	Female	Self-harm	Age-standardized	0.739441	0.54919	0.930051	0.74 (0.55 to 0.93)
1143	American Samoa	Deaths	Both	Self-harm	Age-standardized	0.562796	0.397694	0.728169	0.56 (0.4 to 0.73)
1144	American Samoa	DALYs (Disability-Adjusted Life Years)	Male	Self-harm	Age-standardized	0.574357	0.414463	0.734505	0.57 (0.41 to 0.73)
1145	American Samoa	DALYs (Disability-Adjusted Life Years)	Female	Self-harm	Age-standardized	0.673853	0.493137	0.854894	0.67 (0.49 to 0.85)
1146	American Samoa	DALYs (Disability-Adjusted Life Years)	Both	Self-harm	Age-standardized	0.586897	0.43298	0.741049	0.59 (0.43 to 0.74)
1147	American Samoa	Prevalence	Male	Self-harm	Age-standardized	0.261776	0.179908	0.343711	0.26 (0.18 to 0.34)
1148	American Samoa	Prevalence	Female	Self-harm	Age-standardized	0.23611	0.0955116	0.376907	0.24 (0.1 to 0.38)
1149	American Samoa	Prevalence	Both	Self-harm	Age-standardized	0.243178	0.132643	0.353835	0.24 (0.13 to 0.35)
1150	American Samoa	Incidence	Male	Self-harm	Age-standardized	0.312952	0.225116	0.400865	0.31 (0.23 to 0.4)
1151	American Samoa	Incidence	Female	Self-harm	Age-standardized	0.372851	0.233069	0.512828	0.37 (0.23 to 0.51)
1152	American Samoa	Incidence	Both	Self-harm	Age-standardized	0.342881	0.230161	0.455727	0.34 (0.23 to 0.46)
1153	Jordan	Deaths	Male	Self-harm	Age-standardized	-3.29555	-3.61785	-2.97218	-3.3 (-3.62 to -2.97)
1154	Jordan	Deaths	Female	Self-harm	Age-standardized	-6.28411	-7.13836	-5.422	-6.28 (-7.14 to -5.42)
1155	Jordan	Deaths	Both	Self-harm	Age-standardized	-4.08709	-4.56161	-3.61022	-4.09 (-4.56 to -3.61)
1156	Jordan	DALYs (Disability-Adjusted Life Years)	Male	Self-harm	Age-standardized	-3.20113	-3.51071	-2.89056	-3.2 (-3.51 to -2.89)
1157	Jordan	DALYs (Disability-Adjusted Life Years)	Female	Self-harm	Age-standardized	-6.10676	-6.92569	-5.28064	-6.11 (-6.93 to -5.28)
1158	Jordan	DALYs (Disability-Adjusted Life Years)	Both	Self-harm	Age-standardized	-4.0239	-4.48644	-3.55911	-4.02 (-4.49 to -3.56)
1159	Jordan	Prevalence	Male	Self-harm	Age-standardized	-0.870845	-1.02044	-0.721024	-0.87 (-1.02 to -0.72)
1160	Jordan	Prevalence	Female	Self-harm	Age-standardized	-1.00189	-1.29062	-0.712327	-1 (-1.29 to -0.71)
1161	Jordan	Prevalence	Both	Self-harm	Age-standardized	-0.940612	-1.13646	-0.744376	-0.94 (-1.14 to -0.74)
1162	Jordan	Incidence	Male	Self-harm	Age-standardized	-0.633263	-0.774938	-0.491385	-0.63 (-0.77 to -0.49)
1163	Jordan	Incidence	Female	Self-harm	Age-standardized	-0.805271	-1.08301	-0.526751	-0.81 (-1.08 to -0.53)
1164	Jordan	Incidence	Both	Self-harm	Age-standardized	-0.742292	-0.931365	-0.552858	-0.74 (-0.93 to -0.55)
1165	Qatar	Deaths	Male	Self-harm	Age-standardized	-2.82551	-3.43228	-2.21493	-2.83 (-3.43 to -2.21)
1166	Qatar	Deaths	Female	Self-harm	Age-standardized	-5.09697	-5.7049	-4.48512	-5.1 (-5.7 to -4.49)
1167	Qatar	Deaths	Both	Self-harm	Age-standardized	-2.86371	-3.42743	-2.29669	-2.86 (-3.43 to -2.3)
1168	Qatar	DALYs (Disability-Adjusted Life Years)	Male	Self-harm	Age-standardized	-2.47153	-3.09064	-1.84846	-2.47 (-3.09 to -1.85)
1169	Qatar	DALYs (Disability-Adjusted Life Years)	Female	Self-harm	Age-standardized	-4.96178	-5.5086	-4.41179	-4.96 (-5.51 to -4.41)
1170	Qatar	DALYs (Disability-Adjusted Life Years)	Both	Self-harm	Age-standardized	-2.51628	-3.06999	-1.95941	-2.52 (-3.07 to -1.96)
1171	Qatar	Prevalence	Male	Self-harm	Age-standardized	-0.302064	-0.456964	-0.146924	-0.3 (-0.46 to -0.15)
1172	Qatar	Prevalence	Female	Self-harm	Age-standardized	-0.890721	-1.14156	-0.639245	-0.89 (-1.14 to -0.64)
1173	Qatar	Prevalence	Both	Self-harm	Age-standardized	-0.436345	-0.518043	-0.354579	-0.44 (-0.52 to -0.35)
1174	Qatar	Incidence	Male	Self-harm	Age-standardized	-0.0529862	-0.200312	0.0945573	-0.05 (-0.2 to 0.09)
1175	Qatar	Incidence	Female	Self-harm	Age-standardized	-0.468419	-0.719019	-0.217187	-0.47 (-0.72 to -0.22)
1176	Qatar	Incidence	Both	Self-harm	Age-standardized	-0.193706	-0.266015	-0.121345	-0.19 (-0.27 to -0.12)
1177	Czechia	Deaths	Male	Self-harm	Age-standardized	-1.69257	-1.89638	-1.48833	-1.69 (-1.9 to -1.49)
1178	Czechia	Deaths	Female	Self-harm	Age-standardized	-2.92862	-3.20352	-2.65294	-2.93 (-3.2 to -2.65)
1179	Czechia	Deaths	Both	Self-harm	Age-standardized	-1.83911	-2.02228	-1.65559	-1.84 (-2.02 to -1.66)
1180	Czechia	DALYs (Disability-Adjusted Life Years)	Male	Self-harm	Age-standardized	-1.59967	-1.82048	-1.37837	-1.6 (-1.82 to -1.38)
1181	Czechia	DALYs (Disability-Adjusted Life Years)	Female	Self-harm	Age-standardized	-2.66796	-2.94132	-2.39383	-2.67 (-2.94 to -2.39)
1182	Czechia	DALYs (Disability-Adjusted Life Years)	Both	Self-harm	Age-standardized	-1.73989	-1.93048	-1.54892	-1.74 (-1.93 to -1.55)
1183	Czechia	Prevalence	Male	Self-harm	Age-standardized	-0.407957	-0.476622	-0.339245	-0.41 (-0.48 to -0.34)
1184	Czechia	Prevalence	Female	Self-harm	Age-standardized	-1.31701	-1.42753	-1.20636	-1.32 (-1.43 to -1.21)
1185	Czechia	Prevalence	Both	Self-harm	Age-standardized	-0.752131	-0.794915	-0.709328	-0.75 (-0.79 to -0.71)
1186	Czechia	Incidence	Male	Self-harm	Age-standardized	-0.372977	-0.470832	-0.275026	-0.37 (-0.47 to -0.28)
1187	Czechia	Incidence	Female	Self-harm	Age-standardized	-1.35408	-1.4643	-1.24373	-1.35 (-1.46 to -1.24)
1188	Czechia	Incidence	Both	Self-harm	Age-standardized	-0.815574	-0.879611	-0.751496	-0.82 (-0.88 to -0.75)
1189	France	Deaths	Male	Self-harm	Age-standardized	-2.13477	-2.25064	-2.01875	-2.13 (-2.25 to -2.02)
1190	France	Deaths	Female	Self-harm	Age-standardized	-3.06098	-3.21699	-2.90472	-3.06 (-3.22 to -2.9)
1191	France	Deaths	Both	Self-harm	Age-standardized	-2.30534	-2.42178	-2.18876	-2.31 (-2.42 to -2.19)
1192	France	DALYs (Disability-Adjusted Life Years)	Male	Self-harm	Age-standardized	-2.17684	-2.30162	-2.05189	-2.18 (-2.3 to -2.05)
1193	France	DALYs (Disability-Adjusted Life Years)	Female	Self-harm	Age-standardized	-3.03338	-3.20157	-2.8649	-3.03 (-3.2 to -2.86)
1194	France	DALYs (Disability-Adjusted Life Years)	Both	Self-harm	Age-standardized	-2.3778	-2.50432	-2.25111	-2.38 (-2.5 to -2.25)
1195	France	Prevalence	Male	Self-harm	Age-standardized	-1.03916	-1.10857	-0.969702	-1.04 (-1.11 to -0.97)
1196	France	Prevalence	Female	Self-harm	Age-standardized	-1.43393	-1.49832	-1.36951	-1.43 (-1.5 to -1.37)
1197	France	Prevalence	Both	Self-harm	Age-standardized	-1.21965	-1.27877	-1.16049	-1.22 (-1.28 to -1.16)
1198	France	Incidence	Male	Self-harm	Age-standardized	-0.988112	-1.06973	-0.906424	-0.99 (-1.07 to -0.91)
1199	France	Incidence	Female	Self-harm	Age-standardized	-1.49539	-1.56794	-1.42278	-1.5 (-1.57 to -1.42)
1200	France	Incidence	Both	Self-harm	Age-standardized	-1.26313	-1.33412	-1.19209	-1.26 (-1.33 to -1.19)
1201	Montenegro	Deaths	Male	Self-harm	Age-standardized	-0.699865	-0.916923	-0.482332	-0.7 (-0.92 to -0.48)
1202	Montenegro	Deaths	Female	Self-harm	Age-standardized	-0.699977	-1.0663	-0.332293	-0.7 (-1.07 to -0.33)
1203	Montenegro	Deaths	Both	Self-harm	Age-standardized	-0.704735	-0.948296	-0.460576	-0.7 (-0.95 to -0.46)
1204	Montenegro	DALYs (Disability-Adjusted Life Years)	Male	Self-harm	Age-standardized	-0.980759	-1.27636	-0.684279	-0.98 (-1.28 to -0.68)
1205	Montenegro	DALYs (Disability-Adjusted Life Years)	Female	Self-harm	Age-standardized	-1.04658	-1.47201	-0.619311	-1.05 (-1.47 to -0.62)
1206	Montenegro	DALYs (Disability-Adjusted Life Years)	Both	Self-harm	Age-standardized	-1.0045	-1.31612	-0.691892	-1 (-1.32 to -0.69)
1207	Montenegro	Prevalence	Male	Self-harm	Age-standardized	-0.686535	-0.814602	-0.558303	-0.69 (-0.81 to -0.56)
1208	Montenegro	Prevalence	Female	Self-harm	Age-standardized	-0.316596	-0.535043	-0.0976687	-0.32 (-0.54 to -0.1)
1209	Montenegro	Prevalence	Both	Self-harm	Age-standardized	-0.526889	-0.693324	-0.360175	-0.53 (-0.69 to -0.36)
1210	Montenegro	Incidence	Male	Self-harm	Age-standardized	-0.433397	-0.538378	-0.328305	-0.43 (-0.54 to -0.33)
1211	Montenegro	Incidence	Female	Self-harm	Age-standardized	-0.0368787	-0.225807	0.152407	-0.04 (-0.23 to 0.15)
1212	Montenegro	Incidence	Both	Self-harm	Age-standardized	-0.260136	-0.40124	-0.118833	-0.26 (-0.4 to -0.12)
1213	Kazakhstan	Deaths	Male	Self-harm	Age-standardized	-1.52767	-2.37874	-0.669182	-1.53 (-2.38 to -0.67)
1214	Kazakhstan	Deaths	Female	Self-harm	Age-standardized	-1.77121	-2.31819	-1.22115	-1.77 (-2.32 to -1.22)
1215	Kazakhstan	Deaths	Both	Self-harm	Age-standardized	-1.57075	-2.35747	-0.777691	-1.57 (-2.36 to -0.78)
1216	Kazakhstan	DALYs (Disability-Adjusted Life Years)	Male	Self-harm	Age-standardized	-1.50121	-2.40467	-0.589381	-1.5 (-2.4 to -0.59)
1217	Kazakhstan	DALYs (Disability-Adjusted Life Years)	Female	Self-harm	Age-standardized	-1.48983	-2.08063	-0.89547	-1.49 (-2.08 to -0.9)
1218	Kazakhstan	DALYs (Disability-Adjusted Life Years)	Both	Self-harm	Age-standardized	-1.5022	-2.33835	-0.658897	-1.5 (-2.34 to -0.66)
1219	Kazakhstan	Prevalence	Male	Self-harm	Age-standardized	0.238159	-0.174608	0.652633	0.24 (-0.17 to 0.65)
1220	Kazakhstan	Prevalence	Female	Self-harm	Age-standardized	0.310443	0.0514525	0.570104	0.31 (0.05 to 0.57)
1221	Kazakhstan	Prevalence	Both	Self-harm	Age-standardized	0.276402	-0.0723479	0.626368	0.28 (-0.07 to 0.63)
1222	Kazakhstan	Incidence	Male	Self-harm	Age-standardized	0.453879	0.0665075	0.84275	0.45 (0.07 to 0.84)
1223	Kazakhstan	Incidence	Female	Self-harm	Age-standardized	0.554582	0.338189	0.771441	0.55 (0.34 to 0.77)
1224	Kazakhstan	Incidence	Both	Self-harm	Age-standardized	0.478263	0.165292	0.792213	0.48 (0.17 to 0.79)
1225	Jamaica	Deaths	Male	Self-harm	Age-standardized	0.295982	-0.176114	0.77031	0.3 (-0.18 to 0.77)
1226	Jamaica	Deaths	Female	Self-harm	Age-standardized	-0.408797	-0.846994	0.0313359	-0.41 (-0.85 to 0.03)
1227	Jamaica	Deaths	Both	Self-harm	Age-standardized	0.221597	-0.233082	0.678349	0.22 (-0.23 to 0.68)
1228	Jamaica	DALYs (Disability-Adjusted Life Years)	Male	Self-harm	Age-standardized	0.285557	-0.231147	0.804937	0.29 (-0.23 to 0.8)
1229	Jamaica	DALYs (Disability-Adjusted Life Years)	Female	Self-harm	Age-standardized	-0.334077	-0.76288	0.0965788	-0.33 (-0.76 to 0.1)
1230	Jamaica	DALYs (Disability-Adjusted Life Years)	Both	Self-harm	Age-standardized	0.192097	-0.290937	0.677471	0.19 (-0.29 to 0.68)
1231	Jamaica	Prevalence	Male	Self-harm	Age-standardized	0.3133	0.145779	0.481102	0.31 (0.15 to 0.48)
1232	Jamaica	Prevalence	Female	Self-harm	Age-standardized	0.412664	0.0718747	0.754615	0.41 (0.07 to 0.75)
1233	Jamaica	Prevalence	Both	Self-harm	Age-standardized	0.358248	0.123808	0.593236	0.36 (0.12 to 0.59)
1234	Jamaica	Incidence	Male	Self-harm	Age-standardized	0.566996	0.415417	0.718803	0.57 (0.42 to 0.72)
1235	Jamaica	Incidence	Female	Self-harm	Age-standardized	0.595009	0.268443	0.92264	0.6 (0.27 to 0.92)
1236	Jamaica	Incidence	Both	Self-harm	Age-standardized	0.558556	0.331311	0.786316	0.56 (0.33 to 0.79)
1237	Argentina	Deaths	Male	Self-harm	Age-standardized	0.275334	-0.0703027	0.622166	0.28 (-0.07 to 0.62)
1238	Argentina	Deaths	Female	Self-harm	Age-standardized	-0.187986	-0.361952	-0.0137158	-0.19 (-0.36 to -0.01)
1239	Argentina	Deaths	Both	Self-harm	Age-standardized	0.237191	-0.0667821	0.542089	0.24 (-0.07 to 0.54)
1240	Argentina	DALYs (Disability-Adjusted Life Years)	Male	Self-harm	Age-standardized	0.897186	0.489875	1.30615	0.9 (0.49 to 1.31)
1241	Argentina	DALYs (Disability-Adjusted Life Years)	Female	Self-harm	Age-standardized	0.251311	0.0825943	0.420313	0.25 (0.08 to 0.42)
1242	Argentina	DALYs (Disability-Adjusted Life Years)	Both	Self-harm	Age-standardized	0.790031	0.441917	1.13935	0.79 (0.44 to 1.14)
1243	Argentina	Prevalence	Male	Self-harm	Age-standardized	1.69849	1.39137	2.00654	1.7 (1.39 to 2.01)
1244	Argentina	Prevalence	Female	Self-harm	Age-standardized	1.0154	0.904595	1.12633	1.02 (0.9 to 1.13)
1245	Argentina	Prevalence	Both	Self-harm	Age-standardized	1.39713	1.18139	1.61333	1.4 (1.18 to 1.61)
1246	Argentina	Incidence	Male	Self-harm	Age-standardized	1.73007	1.42133	2.03974	1.73 (1.42 to 2.04)
1247	Argentina	Incidence	Female	Self-harm	Age-standardized	0.987784	0.88629	1.08938	0.99 (0.89 to 1.09)
1248	Argentina	Incidence	Both	Self-harm	Age-standardized	1.35306	1.1507	1.55581	1.35 (1.15 to 1.56)
1249	Turkey	Deaths	Male	Self-harm	Age-standardized	-0.570287	-0.956679	-0.182389	-0.57 (-0.96 to -0.18)
1250	Turkey	Deaths	Female	Self-harm	Age-standardized	0.165798	-0.280205	0.613796	0.17 (-0.28 to 0.61)
1251	Turkey	Deaths	Both	Self-harm	Age-standardized	-0.40843	-0.808607	-0.00663827	-0.41 (-0.81 to -0.01)
1252	Turkey	DALYs (Disability-Adjusted Life Years)	Male	Self-harm	Age-standardized	-0.579087	-0.950116	-0.206669	-0.58 (-0.95 to -0.21)
1253	Turkey	DALYs (Disability-Adjusted Life Years)	Female	Self-harm	Age-standardized	0.377278	-0.0691426	0.825692	0.38 (-0.07 to 0.83)
1254	Turkey	DALYs (Disability-Adjusted Life Years)	Both	Self-harm	Age-standardized	-0.37899	-0.757279	0.000740333	-0.38 (-0.76 to 0)
1255	Turkey	Prevalence	Male	Self-harm	Age-standardized	-1.65757	-1.85164	-1.46312	-1.66 (-1.85 to -1.46)
1256	Turkey	Prevalence	Female	Self-harm	Age-standardized	0.494449	0.354959	0.634133	0.49 (0.35 to 0.63)
1257	Turkey	Prevalence	Both	Self-harm	Age-standardized	-0.65281	-0.820538	-0.484797	-0.65 (-0.82 to -0.48)
1258	Turkey	Incidence	Male	Self-harm	Age-standardized	-1.31435	-1.49692	-1.13145	-1.31 (-1.5 to -1.13)
1259	Turkey	Incidence	Female	Self-harm	Age-standardized	0.832127	0.678628	0.985859	0.83 (0.68 to 0.99)
1260	Turkey	Incidence	Both	Self-harm	Age-standardized	-0.23691	-0.406329	-0.0672026	-0.24 (-0.41 to -0.07)
1261	Burkina Faso	Deaths	Male	Self-harm	Age-standardized	-0.122969	-0.230242	-0.0155807	-0.12 (-0.23 to -0.02)
1262	Burkina Faso	Deaths	Female	Self-harm	Age-standardized	-0.825156	-0.946726	-0.703437	-0.83 (-0.95 to -0.7)
1263	Burkina Faso	Deaths	Both	Self-harm	Age-standardized	-0.293253	-0.400557	-0.185834	-0.29 (-0.4 to -0.19)
1264	Burkina Faso	DALYs (Disability-Adjusted Life Years)	Male	Self-harm	Age-standardized	-0.12038	-0.256783	0.0162085	-0.12 (-0.26 to 0.02)
1265	Burkina Faso	DALYs (Disability-Adjusted Life Years)	Female	Self-harm	Age-standardized	-0.706354	-0.855257	-0.557227	-0.71 (-0.86 to -0.56)
1266	Burkina Faso	DALYs (Disability-Adjusted Life Years)	Both	Self-harm	Age-standardized	-0.23787	-0.376049	-0.0994986	-0.24 (-0.38 to -0.1)
1267	Burkina Faso	Prevalence	Male	Self-harm	Age-standardized	0.590975	0.560621	0.621338	0.59 (0.56 to 0.62)
1268	Burkina Faso	Prevalence	Female	Self-harm	Age-standardized	-0.0659163	-0.133231	0.00144407	-0.07 (-0.13 to 0)
1269	Burkina Faso	Prevalence	Both	Self-harm	Age-standardized	0.28346	0.236349	0.330592	0.28 (0.24 to 0.33)
1270	Burkina Faso	Incidence	Male	Self-harm	Age-standardized	0.55888	0.538919	0.578844	0.56 (0.54 to 0.58)
1271	Burkina Faso	Incidence	Female	Self-harm	Age-standardized	-0.148523	-0.215737	-0.0812639	-0.15 (-0.22 to -0.08)
1272	Burkina Faso	Incidence	Both	Self-harm	Age-standardized	0.183381	0.141626	0.225153	0.18 (0.14 to 0.23)
1273	Saint Lucia	Deaths	Male	Self-harm	Age-standardized	-1.19029	-1.31175	-1.06869	-1.19 (-1.31 to -1.07)
1274	Saint Lucia	Deaths	Female	Self-harm	Age-standardized	-3.87087	-4.34187	-3.39755	-3.87 (-4.34 to -3.4)
1275	Saint Lucia	Deaths	Both	Self-harm	Age-standardized	-1.31258	-1.46334	-1.16159	-1.31 (-1.46 to -1.16)
1276	Saint Lucia	DALYs (Disability-Adjusted Life Years)	Male	Self-harm	Age-standardized	-0.940261	-1.0605	-0.819872	-0.94 (-1.06 to -0.82)
1277	Saint Lucia	DALYs (Disability-Adjusted Life Years)	Female	Self-harm	Age-standardized	-3.61547	-4.07606	-3.15266	-3.62 (-4.08 to -3.15)
1278	Saint Lucia	DALYs (Disability-Adjusted Life Years)	Both	Self-harm	Age-standardized	-1.15255	-1.29113	-1.01377	-1.15 (-1.29 to -1.01)
1279	Saint Lucia	Prevalence	Male	Self-harm	Age-standardized	0.106271	0.04547	0.167108	0.11 (0.05 to 0.17)
1280	Saint Lucia	Prevalence	Female	Self-harm	Age-standardized	-0.679206	-1.05902	-0.297934	-0.68 (-1.06 to -0.3)
1281	Saint Lucia	Prevalence	Both	Self-harm	Age-standardized	-0.169803	-0.317751	-0.0216361	-0.17 (-0.32 to -0.02)
1282	Saint Lucia	Incidence	Male	Self-harm	Age-standardized	0.179338	0.110797	0.247927	0.18 (0.11 to 0.25)
1283	Saint Lucia	Incidence	Female	Self-harm	Age-standardized	-0.636402	-1.01109	-0.260299	-0.64 (-1.01 to -0.26)
1284	Saint Lucia	Incidence	Both	Self-harm	Age-standardized	-0.151022	-0.308959	0.00716477	-0.15 (-0.31 to 0.01)
1285	Myanmar	Deaths	Male	Self-harm	Age-standardized	-1.4071	-1.51208	-1.30201	-1.41 (-1.51 to -1.3)
1286	Myanmar	Deaths	Female	Self-harm	Age-standardized	-3.02922	-3.27351	-2.78431	-3.03 (-3.27 to -2.78)
1287	Myanmar	Deaths	Both	Self-harm	Age-standardized	-1.83124	-1.96057	-1.70173	-1.83 (-1.96 to -1.7)
1288	Myanmar	DALYs (Disability-Adjusted Life Years)	Male	Self-harm	Age-standardized	-1.50434	-1.61387	-1.3947	-1.5 (-1.61 to -1.39)
1289	Myanmar	DALYs (Disability-Adjusted Life Years)	Female	Self-harm	Age-standardized	-3.21803	-3.47225	-2.96314	-3.22 (-3.47 to -2.96)
1290	Myanmar	DALYs (Disability-Adjusted Life Years)	Both	Self-harm	Age-standardized	-1.93689	-2.07118	-1.80241	-1.94 (-2.07 to -1.8)
1291	Myanmar	Prevalence	Male	Self-harm	Age-standardized	-0.997497	-1.11652	-0.878336	-1 (-1.12 to -0.88)
1292	Myanmar	Prevalence	Female	Self-harm	Age-standardized	-1.95181	-2.17864	-1.72445	-1.95 (-2.18 to -1.72)
1293	Myanmar	Prevalence	Both	Self-harm	Age-standardized	-1.46123	-1.62246	-1.29973	-1.46 (-1.62 to -1.3)
1294	Myanmar	Incidence	Male	Self-harm	Age-standardized	-0.858566	-0.977114	-0.739877	-0.86 (-0.98 to -0.74)
1295	Myanmar	Incidence	Female	Self-harm	Age-standardized	-1.84174	-2.0718	-1.61114	-1.84 (-2.07 to -1.61)
1296	Myanmar	Incidence	Both	Self-harm	Age-standardized	-1.34567	-1.51071	-1.18035	-1.35 (-1.51 to -1.18)
1297	Chad	Deaths	Male	Self-harm	Age-standardized	1.0835	0.7512	1.4169	1.08 (0.75 to 1.42)
1298	Chad	Deaths	Female	Self-harm	Age-standardized	0.636693	0.295721	0.978824	0.64 (0.3 to 0.98)
1299	Chad	Deaths	Both	Self-harm	Age-standardized	1.06323	0.729175	1.39838	1.06 (0.73 to 1.4)
1300	Chad	DALYs (Disability-Adjusted Life Years)	Male	Self-harm	Age-standardized	1.18584	0.859901	1.51283	1.19 (0.86 to 1.51)
1301	Chad	DALYs (Disability-Adjusted Life Years)	Female	Self-harm	Age-standardized	0.64126	0.360411	0.922896	0.64 (0.36 to 0.92)
1302	Chad	DALYs (Disability-Adjusted Life Years)	Both	Self-harm	Age-standardized	1.1043	0.792341	1.41723	1.1 (0.79 to 1.42)
1303	Chad	Prevalence	Male	Self-harm	Age-standardized	0.83154	0.675755	0.987567	0.83 (0.68 to 0.99)
1304	Chad	Prevalence	Female	Self-harm	Age-standardized	0.369277	0.293637	0.444974	0.37 (0.29 to 0.44)
1305	Chad	Prevalence	Both	Self-harm	Age-standardized	0.628169	0.510694	0.745782	0.63 (0.51 to 0.75)
1306	Chad	Incidence	Male	Self-harm	Age-standardized	0.864399	0.690565	1.03853	0.86 (0.69 to 1.04)
1307	Chad	Incidence	Female	Self-harm	Age-standardized	0.440252	0.352751	0.527829	0.44 (0.35 to 0.53)
1308	Chad	Incidence	Both	Self-harm	Age-standardized	0.585372	0.4606	0.7103	0.59 (0.46 to 0.71)
1309	Norway	Deaths	Male	Self-harm	Age-standardized	-1.29264	-1.49603	-1.08883	-1.29 (-1.5 to -1.09)
1310	Norway	Deaths	Female	Self-harm	Age-standardized	-0.588555	-0.820522	-0.356046	-0.59 (-0.82 to -0.36)
1311	Norway	Deaths	Both	Self-harm	Age-standardized	-1.06992	-1.26776	-0.87169	-1.07 (-1.27 to -0.87)
1312	Norway	DALYs (Disability-Adjusted Life Years)	Male	Self-harm	Age-standardized	-1.42823	-1.62285	-1.23323	-1.43 (-1.62 to -1.23)
1313	Norway	DALYs (Disability-Adjusted Life Years)	Female	Self-harm	Age-standardized	-0.603606	-0.809828	-0.396955	-0.6 (-0.81 to -0.4)
1314	Norway	DALYs (Disability-Adjusted Life Years)	Both	Self-harm	Age-standardized	-1.18884	-1.36947	-1.00789	-1.19 (-1.37 to -1.01)
1315	Norway	Prevalence	Male	Self-harm	Age-standardized	-1.58089	-1.65958	-1.50214	-1.58 (-1.66 to -1.5)
1316	Norway	Prevalence	Female	Self-harm	Age-standardized	-0.929854	-0.974847	-0.884841	-0.93 (-0.97 to -0.88)
1317	Norway	Prevalence	Both	Self-harm	Age-standardized	-1.26759	-1.32015	-1.21501	-1.27 (-1.32 to -1.22)
1318	Norway	Incidence	Male	Self-harm	Age-standardized	-1.54836	-1.62606	-1.47059	-1.55 (-1.63 to -1.47)
1319	Norway	Incidence	Female	Self-harm	Age-standardized	-0.909479	-0.954035	-0.864904	-0.91 (-0.95 to -0.86)
1320	Norway	Incidence	Both	Self-harm	Age-standardized	-1.19933	-1.25001	-1.14861	-1.2 (-1.25 to -1.15)
1321	Gambia	Deaths	Male	Self-harm	Age-standardized	0.723791	0.517418	0.930587	0.72 (0.52 to 0.93)
1322	Gambia	Deaths	Female	Self-harm	Age-standardized	-0.294902	-0.5087	-0.0806454	-0.29 (-0.51 to -0.08)
1323	Gambia	Deaths	Both	Self-harm	Age-standardized	0.315523	0.114746	0.516703	0.32 (0.11 to 0.52)
1324	Gambia	DALYs (Disability-Adjusted Life Years)	Male	Self-harm	Age-standardized	0.762356	0.523801	1.00148	0.76 (0.52 to 1)
1325	Gambia	DALYs (Disability-Adjusted Life Years)	Female	Self-harm	Age-standardized	-0.352968	-0.6062	-0.0990917	-0.35 (-0.61 to -0.1)
1326	Gambia	DALYs (Disability-Adjusted Life Years)	Both	Self-harm	Age-standardized	0.346011	0.112165	0.580403	0.35 (0.11 to 0.58)
1327	Gambia	Prevalence	Male	Self-harm	Age-standardized	0.7888	0.718225	0.859425	0.79 (0.72 to 0.86)
1328	Gambia	Prevalence	Female	Self-harm	Age-standardized	0.0304873	-0.0429136	0.103942	0.03 (-0.04 to 0.1)
1329	Gambia	Prevalence	Both	Self-harm	Age-standardized	0.418695	0.352509	0.484925	0.42 (0.35 to 0.48)
1330	Gambia	Incidence	Male	Self-harm	Age-standardized	0.903304	0.833613	0.973043	0.9 (0.83 to 0.97)
1331	Gambia	Incidence	Female	Self-harm	Age-standardized	0.219545	0.153682	0.285452	0.22 (0.15 to 0.29)
1332	Gambia	Incidence	Both	Self-harm	Age-standardized	0.566078	0.502036	0.630162	0.57 (0.5 to 0.63)
1333	Turkmenistan	Deaths	Male	Self-harm	Age-standardized	-0.553476	-1.13497	0.0314361	-0.55 (-1.13 to 0.03)
1334	Turkmenistan	Deaths	Female	Self-harm	Age-standardized	0.0488263	-0.194133	0.292377	0.05 (-0.19 to 0.29)
1335	Turkmenistan	Deaths	Both	Self-harm	Age-standardized	-0.311359	-0.771342	0.150756	-0.31 (-0.77 to 0.15)
1336	Turkmenistan	DALYs (Disability-Adjusted Life Years)	Male	Self-harm	Age-standardized	-0.509312	-1.1505	0.136031	-0.51 (-1.15 to 0.14)
1337	Turkmenistan	DALYs (Disability-Adjusted Life Years)	Female	Self-harm	Age-standardized	0.164631	-0.118634	0.448699	0.16 (-0.12 to 0.45)
1338	Turkmenistan	DALYs (Disability-Adjusted Life Years)	Both	Self-harm	Age-standardized	-0.239694	-0.762589	0.285957	-0.24 (-0.76 to 0.29)
1339	Turkmenistan	Prevalence	Male	Self-harm	Age-standardized	0.0582397	-0.33914	0.457204	0.06 (-0.34 to 0.46)
1340	Turkmenistan	Prevalence	Female	Self-harm	Age-standardized	0.88184	0.698438	1.06558	0.88 (0.7 to 1.07)
1341	Turkmenistan	Prevalence	Both	Self-harm	Age-standardized	0.454473	0.164784	0.745	0.45 (0.16 to 0.74)
1342	Turkmenistan	Incidence	Male	Self-harm	Age-standardized	0.157627	-0.233207	0.549991	0.16 (-0.23 to 0.55)
1343	Turkmenistan	Incidence	Female	Self-harm	Age-standardized	0.987614	0.817418	1.1581	0.99 (0.82 to 1.16)
1344	Turkmenistan	Incidence	Both	Self-harm	Age-standardized	0.563622	0.290181	0.837809	0.56 (0.29 to 0.84)
1345	Slovakia	Deaths	Male	Self-harm	Age-standardized	-1.41049	-1.60266	-1.21795	-1.41 (-1.6 to -1.22)
1346	Slovakia	Deaths	Female	Self-harm	Age-standardized	-2.01961	-2.12947	-1.90962	-2.02 (-2.13 to -1.91)
1347	Slovakia	Deaths	Both	Self-harm	Age-standardized	-1.48327	-1.65535	-1.31089	-1.48 (-1.66 to -1.31)
1348	Slovakia	DALYs (Disability-Adjusted Life Years)	Male	Self-harm	Age-standardized	-1.53135	-1.72717	-1.33514	-1.53 (-1.73 to -1.34)
1349	Slovakia	DALYs (Disability-Adjusted Life Years)	Female	Self-harm	Age-standardized	-1.98693	-2.11727	-1.85641	-1.99 (-2.12 to -1.86)
1350	Slovakia	DALYs (Disability-Adjusted Life Years)	Both	Self-harm	Age-standardized	-1.55064	-1.72271	-1.37827	-1.55 (-1.72 to -1.38)
1351	Slovakia	Prevalence	Male	Self-harm	Age-standardized	-0.608912	-0.660042	-0.557755	-0.61 (-0.66 to -0.56)
1352	Slovakia	Prevalence	Female	Self-harm	Age-standardized	-0.752124	-0.891826	-0.612225	-0.75 (-0.89 to -0.61)
1353	Slovakia	Prevalence	Both	Self-harm	Age-standardized	-0.641379	-0.695692	-0.587036	-0.64 (-0.7 to -0.59)
1354	Slovakia	Incidence	Male	Self-harm	Age-standardized	-0.44486	-0.501004	-0.388685	-0.44 (-0.5 to -0.39)
1355	Slovakia	Incidence	Female	Self-harm	Age-standardized	-0.553802	-0.678657	-0.42879	-0.55 (-0.68 to -0.43)
1356	Slovakia	Incidence	Both	Self-harm	Age-standardized	-0.479864	-0.525743	-0.433965	-0.48 (-0.53 to -0.43)
1357	Canada	Deaths	Male	Self-harm	Age-standardized	-0.99455	-1.18421	-0.80453	-0.99 (-1.18 to -0.8)
1358	Canada	Deaths	Female	Self-harm	Age-standardized	-0.0365445	-0.153173	0.0802202	-0.04 (-0.15 to 0.08)
1359	Canada	Deaths	Both	Self-harm	Age-standardized	-0.753556	-0.913944	-0.592909	-0.75 (-0.91 to -0.59)
1360	Canada	DALYs (Disability-Adjusted Life Years)	Male	Self-harm	Age-standardized	-1.06744	-1.30343	-0.830894	-1.07 (-1.3 to -0.83)
1361	Canada	DALYs (Disability-Adjusted Life Years)	Female	Self-harm	Age-standardized	0.171662	0.0604001	0.283047	0.17 (0.06 to 0.28)
1362	Canada	DALYs (Disability-Adjusted Life Years)	Both	Self-harm	Age-standardized	-0.771543	-0.971121	-0.571563	-0.77 (-0.97 to -0.57)
1363	Canada	Prevalence	Male	Self-harm	Age-standardized	-0.613894	-0.709106	-0.51859	-0.61 (-0.71 to -0.52)
1364	Canada	Prevalence	Female	Self-harm	Age-standardized	0.743965	0.71707	0.770868	0.74 (0.72 to 0.77)
1365	Canada	Prevalence	Both	Self-harm	Age-standardized	0.0329189	-0.012345	0.0782032	0.03 (-0.01 to 0.08)
1366	Canada	Incidence	Male	Self-harm	Age-standardized	-0.590748	-0.686475	-0.494928	-0.59 (-0.69 to -0.49)
1367	Canada	Incidence	Female	Self-harm	Age-standardized	0.703107	0.680181	0.72604	0.7 (0.68 to 0.73)
1368	Canada	Incidence	Both	Self-harm	Age-standardized	0.113384	0.0709905	0.155795	0.11 (0.07 to 0.16)
1369	Afghanistan	Deaths	Male	Self-harm	Age-standardized	-1.04625	-1.20784	-0.884394	-1.05 (-1.21 to -0.88)
1370	Afghanistan	Deaths	Female	Self-harm	Age-standardized	-0.974113	-1.13395	-0.814018	-0.97 (-1.13 to -0.81)
1371	Afghanistan	Deaths	Both	Self-harm	Age-standardized	-0.960476	-1.12477	-0.795908	-0.96 (-1.12 to -0.8)
1372	Afghanistan	DALYs (Disability-Adjusted Life Years)	Male	Self-harm	Age-standardized	-0.985032	-1.14912	-0.82067	-0.99 (-1.15 to -0.82)
1373	Afghanistan	DALYs (Disability-Adjusted Life Years)	Female	Self-harm	Age-standardized	-0.999753	-1.15837	-0.84088	-1 (-1.16 to -0.84)
1374	Afghanistan	DALYs (Disability-Adjusted Life Years)	Both	Self-harm	Age-standardized	-0.895311	-1.06228	-0.728056	-0.9 (-1.06 to -0.73)
1375	Afghanistan	Prevalence	Male	Self-harm	Age-standardized	-0.117509	-0.200999	-0.0339498	-0.12 (-0.2 to -0.03)
1376	Afghanistan	Prevalence	Female	Self-harm	Age-standardized	-0.694112	-0.782844	-0.605301	-0.69 (-0.78 to -0.61)
1377	Afghanistan	Prevalence	Both	Self-harm	Age-standardized	-0.530373	-0.612002	-0.448677	-0.53 (-0.61 to -0.45)
1378	Afghanistan	Incidence	Male	Self-harm	Age-standardized	-0.0107702	-0.0886701	0.0671904	-0.01 (-0.09 to 0.07)
1379	Afghanistan	Incidence	Female	Self-harm	Age-standardized	-0.579668	-0.65595	-0.503328	-0.58 (-0.66 to -0.5)
1380	Afghanistan	Incidence	Both	Self-harm	Age-standardized	-0.579122	-0.641787	-0.516418	-0.58 (-0.64 to -0.52)
1381	Timor-Leste	Deaths	Male	Self-harm	Age-standardized	-0.674666	-1.11769	-0.229655	-0.67 (-1.12 to -0.23)
1382	Timor-Leste	Deaths	Female	Self-harm	Age-standardized	-1.44156	-1.98401	-0.896096	-1.44 (-1.98 to -0.9)
1383	Timor-Leste	Deaths	Both	Self-harm	Age-standardized	-0.936915	-1.40189	-0.469746	-0.94 (-1.4 to -0.47)
1384	Timor-Leste	DALYs (Disability-Adjusted Life Years)	Male	Self-harm	Age-standardized	-0.788441	-1.31014	-0.263987	-0.79 (-1.31 to -0.26)
1385	Timor-Leste	DALYs (Disability-Adjusted Life Years)	Female	Self-harm	Age-standardized	-1.5983	-2.24904	-0.943232	-1.6 (-2.25 to -0.94)
1386	Timor-Leste	DALYs (Disability-Adjusted Life Years)	Both	Self-harm	Age-standardized	-1.07812	-1.63641	-0.516665	-1.08 (-1.64 to -0.52)
1387	Timor-Leste	Prevalence	Male	Self-harm	Age-standardized	-0.0546833	-0.358392	0.249951	-0.05 (-0.36 to 0.25)
1388	Timor-Leste	Prevalence	Female	Self-harm	Age-standardized	-1.81056	-2.19642	-1.42317	-1.81 (-2.2 to -1.42)
1389	Timor-Leste	Prevalence	Both	Self-harm	Age-standardized	-0.965336	-1.31334	-0.616101	-0.97 (-1.31 to -0.62)
1390	Timor-Leste	Incidence	Male	Self-harm	Age-standardized	0.0833786	-0.225282	0.392994	0.08 (-0.23 to 0.39)
1391	Timor-Leste	Incidence	Female	Self-harm	Age-standardized	-1.67892	-2.06987	-1.28641	-1.68 (-2.07 to -1.29)
1392	Timor-Leste	Incidence	Both	Self-harm	Age-standardized	-0.891018	-1.24359	-0.537188	-0.89 (-1.24 to -0.54)
1393	Uzbekistan	Deaths	Male	Self-harm	Age-standardized	-0.604013	-0.972426	-0.234229	-0.6 (-0.97 to -0.23)
1394	Uzbekistan	Deaths	Female	Self-harm	Age-standardized	1.2277	0.95836	1.49775	1.23 (0.96 to 1.5)
1395	Uzbekistan	Deaths	Both	Self-harm	Age-standardized	-0.105896	-0.386563	0.175562	-0.11 (-0.39 to 0.18)
1396	Uzbekistan	DALYs (Disability-Adjusted Life Years)	Male	Self-harm	Age-standardized	-0.406213	-0.760637	-0.050522	-0.41 (-0.76 to -0.05)
1397	Uzbekistan	DALYs (Disability-Adjusted Life Years)	Female	Self-harm	Age-standardized	1.87758	1.60005	2.15586	1.88 (1.6 to 2.16)
1398	Uzbekistan	DALYs (Disability-Adjusted Life Years)	Both	Self-harm	Age-standardized	0.261419	0.00110341	0.522412	0.26 (0 to 0.52)
1399	Uzbekistan	Prevalence	Male	Self-harm	Age-standardized	1.0108	0.915103	1.10659	1.01 (0.92 to 1.11)
1400	Uzbekistan	Prevalence	Female	Self-harm	Age-standardized	2.61814	2.49644	2.73999	2.62 (2.5 to 2.74)
1401	Uzbekistan	Prevalence	Both	Self-harm	Age-standardized	1.84251	1.79137	1.89368	1.84 (1.79 to 1.89)
1402	Uzbekistan	Incidence	Male	Self-harm	Age-standardized	1.02954	0.931682	1.12749	1.03 (0.93 to 1.13)
1403	Uzbekistan	Incidence	Female	Self-harm	Age-standardized	2.60991	2.4999	2.72004	2.61 (2.5 to 2.72)
1404	Uzbekistan	Incidence	Both	Self-harm	Age-standardized	1.84811	1.80145	1.8948	1.85 (1.8 to 1.89)
1405	Egypt	Deaths	Male	Self-harm	Age-standardized	-0.522838	-0.630313	-0.415247	-0.52 (-0.63 to -0.42)
1406	Egypt	Deaths	Female	Self-harm	Age-standardized	-1.07981	-1.22322	-0.936194	-1.08 (-1.22 to -0.94)
1407	Egypt	Deaths	Both	Self-harm	Age-standardized	-0.648342	-0.757637	-0.538926	-0.65 (-0.76 to -0.54)
1408	Egypt	DALYs (Disability-Adjusted Life Years)	Male	Self-harm	Age-standardized	-0.453909	-0.576624	-0.331042	-0.45 (-0.58 to -0.33)
1409	Egypt	DALYs (Disability-Adjusted Life Years)	Female	Self-harm	Age-standardized	-1.4118	-1.59023	-1.23306	-1.41 (-1.59 to -1.23)
1410	Egypt	DALYs (Disability-Adjusted Life Years)	Both	Self-harm	Age-standardized	-0.722454	-0.85269	-0.592046	-0.72 (-0.85 to -0.59)
1411	Egypt	Prevalence	Male	Self-harm	Age-standardized	0.968722	0.779489	1.15831	0.97 (0.78 to 1.16)
1412	Egypt	Prevalence	Female	Self-harm	Age-standardized	-0.760727	-0.984965	-0.535981	-0.76 (-0.98 to -0.54)
1413	Egypt	Prevalence	Both	Self-harm	Age-standardized	-0.0769458	-0.296198	0.142788	-0.08 (-0.3 to 0.14)
1414	Egypt	Incidence	Male	Self-harm	Age-standardized	1.20392	1.03129	1.37685	1.2 (1.03 to 1.38)
1415	Egypt	Incidence	Female	Self-harm	Age-standardized	-0.335708	-0.54366	-0.127321	-0.34 (-0.54 to -0.13)
1416	Egypt	Incidence	Both	Self-harm	Age-standardized	0.192131	-0.00646297	0.39112	0.19 (-0.01 to 0.39)
1417	Morocco	Deaths	Male	Self-harm	Age-standardized	-0.884016	-0.956832	-0.811146	-0.88 (-0.96 to -0.81)
1418	Morocco	Deaths	Female	Self-harm	Age-standardized	-1.88766	-2.13959	-1.63508	-1.89 (-2.14 to -1.64)
1419	Morocco	Deaths	Both	Self-harm	Age-standardized	-1.34534	-1.48654	-1.20393	-1.35 (-1.49 to -1.2)
1420	Morocco	DALYs (Disability-Adjusted Life Years)	Male	Self-harm	Age-standardized	-1.10794	-1.20379	-1.012	-1.11 (-1.2 to -1.01)
1421	Morocco	DALYs (Disability-Adjusted Life Years)	Female	Self-harm	Age-standardized	-2.10102	-2.3843	-1.81692	-2.1 (-2.38 to -1.82)
1422	Morocco	DALYs (Disability-Adjusted Life Years)	Both	Self-harm	Age-standardized	-1.59207	-1.7698	-1.41403	-1.59 (-1.77 to -1.41)
1423	Morocco	Prevalence	Male	Self-harm	Age-standardized	-0.177692	-0.333829	-0.0213111	-0.18 (-0.33 to -0.02)
1424	Morocco	Prevalence	Female	Self-harm	Age-standardized	-0.572042	-0.714158	-0.429722	-0.57 (-0.71 to -0.43)
1425	Morocco	Prevalence	Both	Self-harm	Age-standardized	-0.404667	-0.553815	-0.255296	-0.4 (-0.55 to -0.26)
1426	Morocco	Incidence	Male	Self-harm	Age-standardized	0.0429691	-0.111122	0.197298	0.04 (-0.11 to 0.2)
1427	Morocco	Incidence	Female	Self-harm	Age-standardized	-0.275889	-0.413861	-0.137725	-0.28 (-0.41 to -0.14)
1428	Morocco	Incidence	Both	Self-harm	Age-standardized	-0.165729	-0.31341	-0.017829	-0.17 (-0.31 to -0.02)
1429	Slovenia	Deaths	Male	Self-harm	Age-standardized	-2.9638	-3.19508	-2.73196	-2.96 (-3.2 to -2.73)
1430	Slovenia	Deaths	Female	Self-harm	Age-standardized	-4.05183	-4.30477	-3.79823	-4.05 (-4.3 to -3.8)
1431	Slovenia	Deaths	Both	Self-harm	Age-standardized	-3.14195	-3.36317	-2.92023	-3.14 (-3.36 to -2.92)
1432	Slovenia	DALYs (Disability-Adjusted Life Years)	Male	Self-harm	Age-standardized	-3.32391	-3.56228	-3.08495	-3.32 (-3.56 to -3.08)
1433	Slovenia	DALYs (Disability-Adjusted Life Years)	Female	Self-harm	Age-standardized	-4.27269	-4.53676	-4.00789	-4.27 (-4.54 to -4.01)
1434	Slovenia	DALYs (Disability-Adjusted Life Years)	Both	Self-harm	Age-standardized	-3.43949	-3.6733	-3.20512	-3.44 (-3.67 to -3.21)
1435	Slovenia	Prevalence	Male	Self-harm	Age-standardized	-1.23413	-1.31857	-1.14962	-1.23 (-1.32 to -1.15)
1436	Slovenia	Prevalence	Female	Self-harm	Age-standardized	-2.11005	-2.32666	-1.89296	-2.11 (-2.33 to -1.89)
1437	Slovenia	Prevalence	Both	Self-harm	Age-standardized	-1.52844	-1.64853	-1.40819	-1.53 (-1.65 to -1.41)
1438	Slovenia	Incidence	Male	Self-harm	Age-standardized	-1.19364	-1.28304	-1.10417	-1.19 (-1.28 to -1.1)
1439	Slovenia	Incidence	Female	Self-harm	Age-standardized	-2.10133	-2.32845	-1.87369	-2.1 (-2.33 to -1.87)
1440	Slovenia	Incidence	Both	Self-harm	Age-standardized	-1.57796	-1.71606	-1.43966	-1.58 (-1.72 to -1.44)
1441	United States of America	Deaths	Male	Self-harm	Age-standardized	0.265225	0.0164798	0.51459	0.27 (0.02 to 0.51)
1442	United States of America	Deaths	Female	Self-harm	Age-standardized	1.19711	0.935239	1.45966	1.2 (0.94 to 1.46)
1443	United States of America	Deaths	Both	Self-harm	Age-standardized	0.530258	0.287693	0.773408	0.53 (0.29 to 0.77)
1444	United States of America	DALYs (Disability-Adjusted Life Years)	Male	Self-harm	Age-standardized	0.281961	0.0127124	0.551934	0.28 (0.01 to 0.55)
1445	United States of America	DALYs (Disability-Adjusted Life Years)	Female	Self-harm	Age-standardized	1.2262	0.973715	1.47932	1.23 (0.97 to 1.48)
1446	United States of America	DALYs (Disability-Adjusted Life Years)	Both	Self-harm	Age-standardized	0.503874	0.246182	0.762229	0.5 (0.25 to 0.76)
1447	United States of America	Prevalence	Male	Self-harm	Age-standardized	0.156346	0.10791	0.204806	0.16 (0.11 to 0.2)
1448	United States of America	Prevalence	Female	Self-harm	Age-standardized	0.905821	0.71086	1.10116	0.91 (0.71 to 1.1)
1449	United States of America	Prevalence	Both	Self-harm	Age-standardized	0.519264	0.402787	0.635877	0.52 (0.4 to 0.64)
1450	United States of America	Incidence	Male	Self-harm	Age-standardized	0.184167	0.130838	0.237524	0.18 (0.13 to 0.24)
1451	United States of America	Incidence	Female	Self-harm	Age-standardized	0.952393	0.748133	1.15707	0.95 (0.75 to 1.16)
1452	United States of America	Incidence	Both	Self-harm	Age-standardized	0.599377	0.466519	0.732411	0.6 (0.47 to 0.73)
1453	Colombia	Deaths	Male	Self-harm	Age-standardized	0.717681	0.299705	1.1374	0.72 (0.3 to 1.14)
1454	Colombia	Deaths	Female	Self-harm	Age-standardized	0.953973	0.466844	1.44346	0.95 (0.47 to 1.44)
1455	Colombia	Deaths	Both	Self-harm	Age-standardized	0.749039	0.337655	1.16211	0.75 (0.34 to 1.16)
1456	Colombia	DALYs (Disability-Adjusted Life Years)	Male	Self-harm	Age-standardized	0.777794	0.365782	1.1915	0.78 (0.37 to 1.19)
1457	Colombia	DALYs (Disability-Adjusted Life Years)	Female	Self-harm	Age-standardized	0.964571	0.457175	1.47453	0.96 (0.46 to 1.47)
1458	Colombia	DALYs (Disability-Adjusted Life Years)	Both	Self-harm	Age-standardized	0.838139	0.433406	1.2445	0.84 (0.43 to 1.24)
1459	Colombia	Prevalence	Male	Self-harm	Age-standardized	0.751661	0.541268	0.962494	0.75 (0.54 to 0.96)
1460	Colombia	Prevalence	Female	Self-harm	Age-standardized	0.270589	0.00870997	0.533154	0.27 (0.01 to 0.53)
1461	Colombia	Prevalence	Both	Self-harm	Age-standardized	0.49701	0.267436	0.727109	0.5 (0.27 to 0.73)
1462	Colombia	Incidence	Male	Self-harm	Age-standardized	1.01344	0.788182	1.2392	1.01 (0.79 to 1.24)
1463	Colombia	Incidence	Female	Self-harm	Age-standardized	0.663465	0.391956	0.935709	0.66 (0.39 to 0.94)
1464	Colombia	Incidence	Both	Self-harm	Age-standardized	0.82792	0.586711	1.06971	0.83 (0.59 to 1.07)
1465	Niue	Deaths	Male	Self-harm	Age-standardized	-0.92872	-1.03598	-0.821348	-0.93 (-1.04 to -0.82)
1466	Niue	Deaths	Female	Self-harm	Age-standardized	-0.606213	-1.17246	-0.0367249	-0.61 (-1.17 to -0.04)
1467	Niue	Deaths	Both	Self-harm	Age-standardized	-0.833609	-1.04778	-0.61897	-0.83 (-1.05 to -0.62)
1468	Niue	DALYs (Disability-Adjusted Life Years)	Male	Self-harm	Age-standardized	-0.905794	-1.02837	-0.783065	-0.91 (-1.03 to -0.78)
1469	Niue	DALYs (Disability-Adjusted Life Years)	Female	Self-harm	Age-standardized	-0.475793	-1.13731	0.190147	-0.48 (-1.14 to 0.19)
1470	Niue	DALYs (Disability-Adjusted Life Years)	Both	Self-harm	Age-standardized	-0.782303	-1.04266	-0.52126	-0.78 (-1.04 to -0.52)
1471	Niue	Prevalence	Male	Self-harm	Age-standardized	-0.614386	-0.683333	-0.545392	-0.61 (-0.68 to -0.55)
1472	Niue	Prevalence	Female	Self-harm	Age-standardized	-0.82898	-0.918876	-0.739004	-0.83 (-0.92 to -0.74)
1473	Niue	Prevalence	Both	Self-harm	Age-standardized	-0.695187	-0.774053	-0.616259	-0.7 (-0.77 to -0.62)
1474	Niue	Incidence	Male	Self-harm	Age-standardized	-0.559041	-0.630484	-0.487548	-0.56 (-0.63 to -0.49)
1475	Niue	Incidence	Female	Self-harm	Age-standardized	-0.694326	-0.778096	-0.610486	-0.69 (-0.78 to -0.61)
1476	Niue	Incidence	Both	Self-harm	Age-standardized	-0.621038	-0.698431	-0.543585	-0.62 (-0.7 to -0.54)
1477	Bulgaria	Deaths	Male	Self-harm	Age-standardized	-2.40547	-2.70999	-2.1	-2.41 (-2.71 to -2.1)
1478	Bulgaria	Deaths	Female	Self-harm	Age-standardized	-3.35406	-3.67814	-3.02889	-3.35 (-3.68 to -3.03)
1479	Bulgaria	Deaths	Both	Self-harm	Age-standardized	-2.65698	-2.95453	-2.35851	-2.66 (-2.95 to -2.36)
1480	Bulgaria	DALYs (Disability-Adjusted Life Years)	Male	Self-harm	Age-standardized	-2.34378	-2.64625	-2.04038	-2.34 (-2.65 to -2.04)
1481	Bulgaria	DALYs (Disability-Adjusted Life Years)	Female	Self-harm	Age-standardized	-3.11442	-3.44169	-2.78605	-3.11 (-3.44 to -2.79)
1482	Bulgaria	DALYs (Disability-Adjusted Life Years)	Both	Self-harm	Age-standardized	-2.51544	-2.81265	-2.21732	-2.52 (-2.81 to -2.22)
1483	Bulgaria	Prevalence	Male	Self-harm	Age-standardized	-1.5301	-1.69643	-1.36348	-1.53 (-1.7 to -1.36)
1484	Bulgaria	Prevalence	Female	Self-harm	Age-standardized	-2.55364	-2.78398	-2.32276	-2.55 (-2.78 to -2.32)
1485	Bulgaria	Prevalence	Both	Self-harm	Age-standardized	-2.02363	-2.20908	-1.83782	-2.02 (-2.21 to -1.84)
1486	Bulgaria	Incidence	Male	Self-harm	Age-standardized	-1.41377	-1.57915	-1.24812	-1.41 (-1.58 to -1.25)
1487	Bulgaria	Incidence	Female	Self-harm	Age-standardized	-2.47178	-2.70249	-2.24053	-2.47 (-2.7 to -2.24)
1488	Bulgaria	Incidence	Both	Self-harm	Age-standardized	-1.95635	-2.14646	-1.76587	-1.96 (-2.15 to -1.77)
1489	Northern Mariana Islands	Deaths	Male	Self-harm	Age-standardized	0.644775	0.353901	0.936492	0.64 (0.35 to 0.94)
1490	Northern Mariana Islands	Deaths	Female	Self-harm	Age-standardized	1.02879	0.618978	1.44026	1.03 (0.62 to 1.44)
1491	Northern Mariana Islands	Deaths	Both	Self-harm	Age-standardized	0.725442	0.375187	1.07692	0.73 (0.38 to 1.08)
1492	Northern Mariana Islands	DALYs (Disability-Adjusted Life Years)	Male	Self-harm	Age-standardized	0.538379	0.219207	0.858568	0.54 (0.22 to 0.86)
1493	Northern Mariana Islands	DALYs (Disability-Adjusted Life Years)	Female	Self-harm	Age-standardized	1.02285	0.614978	1.43238	1.02 (0.61 to 1.43)
1494	Northern Mariana Islands	DALYs (Disability-Adjusted Life Years)	Both	Self-harm	Age-standardized	0.709655	0.328487	1.09227	0.71 (0.33 to 1.09)
1495	Northern Mariana Islands	Prevalence	Male	Self-harm	Age-standardized	0.601495	0.536731	0.6663	0.6 (0.54 to 0.67)
1496	Northern Mariana Islands	Prevalence	Female	Self-harm	Age-standardized	0.426833	0.309534	0.54427	0.43 (0.31 to 0.54)
1497	Northern Mariana Islands	Prevalence	Both	Self-harm	Age-standardized	0.440643	0.370712	0.510622	0.44 (0.37 to 0.51)
1498	Northern Mariana Islands	Incidence	Male	Self-harm	Age-standardized	0.623559	0.548751	0.698421	0.62 (0.55 to 0.7)
1499	Northern Mariana Islands	Incidence	Female	Self-harm	Age-standardized	0.436315	0.335765	0.536967	0.44 (0.34 to 0.54)
1500	Northern Mariana Islands	Incidence	Both	Self-harm	Age-standardized	0.623828	0.542113	0.705609	0.62 (0.54 to 0.71)
1501	Latvia	Deaths	Male	Self-harm	Age-standardized	-2.89611	-3.35165	-2.43842	-2.9 (-3.35 to -2.44)
1502	Latvia	Deaths	Female	Self-harm	Age-standardized	-4.13592	-4.47467	-3.79596	-4.14 (-4.47 to -3.8)
1503	Latvia	Deaths	Both	Self-harm	Age-standardized	-3.06589	-3.49171	-2.63819	-3.07 (-3.49 to -2.64)
1504	Latvia	DALYs (Disability-Adjusted Life Years)	Male	Self-harm	Age-standardized	-2.98148	-3.4395	-2.52128	-2.98 (-3.44 to -2.52)
1505	Latvia	DALYs (Disability-Adjusted Life Years)	Female	Self-harm	Age-standardized	-4.24859	-4.60127	-3.8946	-4.25 (-4.6 to -3.89)
1506	Latvia	DALYs (Disability-Adjusted Life Years)	Both	Self-harm	Age-standardized	-3.11747	-3.54569	-2.68735	-3.12 (-3.55 to -2.69)
1507	Latvia	Prevalence	Male	Self-harm	Age-standardized	-1.68451	-1.82543	-1.54339	-1.68 (-1.83 to -1.54)
1508	Latvia	Prevalence	Female	Self-harm	Age-standardized	-2.64288	-2.89976	-2.38532	-2.64 (-2.9 to -2.39)
1509	Latvia	Prevalence	Both	Self-harm	Age-standardized	-1.9668	-2.13235	-1.80096	-1.97 (-2.13 to -1.8)
1510	Latvia	Incidence	Male	Self-harm	Age-standardized	-1.62826	-1.77372	-1.48258	-1.63 (-1.77 to -1.48)
1511	Latvia	Incidence	Female	Self-harm	Age-standardized	-2.56233	-2.8252	-2.29875	-2.56 (-2.83 to -2.3)
1512	Latvia	Incidence	Both	Self-harm	Age-standardized	-1.94266	-2.11533	-1.76968	-1.94 (-2.12 to -1.77)
1513	Marshall Islands	Deaths	Male	Self-harm	Age-standardized	-0.532929	-0.676524	-0.389127	-0.53 (-0.68 to -0.39)
1514	Marshall Islands	Deaths	Female	Self-harm	Age-standardized	-0.182492	-0.339985	-0.0247497	-0.18 (-0.34 to -0.02)
1515	Marshall Islands	Deaths	Both	Self-harm	Age-standardized	-0.419901	-0.508106	-0.331618	-0.42 (-0.51 to -0.33)
1516	Marshall Islands	DALYs (Disability-Adjusted Life Years)	Male	Self-harm	Age-standardized	-0.56085	-0.722694	-0.398741	-0.56 (-0.72 to -0.4)
1517	Marshall Islands	DALYs (Disability-Adjusted Life Years)	Female	Self-harm	Age-standardized	-0.113647	-0.282356	0.0553466	-0.11 (-0.28 to 0.06)
1518	Marshall Islands	DALYs (Disability-Adjusted Life Years)	Both	Self-harm	Age-standardized	-0.426474	-0.527145	-0.325701	-0.43 (-0.53 to -0.33)
1519	Marshall Islands	Prevalence	Male	Self-harm	Age-standardized	-0.201112	-0.258869	-0.143321	-0.2 (-0.26 to -0.14)
1520	Marshall Islands	Prevalence	Female	Self-harm	Age-standardized	-0.3051	-0.491205	-0.118647	-0.31 (-0.49 to -0.12)
1521	Marshall Islands	Prevalence	Both	Self-harm	Age-standardized	-0.249354	-0.353497	-0.145102	-0.25 (-0.35 to -0.15)
1522	Marshall Islands	Incidence	Male	Self-harm	Age-standardized	-0.11841	-0.18075	-0.0560302	-0.12 (-0.18 to -0.06)
1523	Marshall Islands	Incidence	Female	Self-harm	Age-standardized	-0.204652	-0.383059	-0.025926	-0.2 (-0.38 to -0.03)
1524	Marshall Islands	Incidence	Both	Self-harm	Age-standardized	-0.170489	-0.273693	-0.0671772	-0.17 (-0.27 to -0.07)
1525	Switzerland	Deaths	Male	Self-harm	Age-standardized	-3.10422	-3.20786	-3.00047	-3.1 (-3.21 to -3)
1526	Switzerland	Deaths	Female	Self-harm	Age-standardized	-3.34087	-3.53649	-3.14485	-3.34 (-3.54 to -3.14)
1527	Switzerland	Deaths	Both	Self-harm	Age-standardized	-3.14336	-3.25025	-3.03635	-3.14 (-3.25 to -3.04)
1528	Switzerland	DALYs (Disability-Adjusted Life Years)	Male	Self-harm	Age-standardized	-3.40137	-3.52144	-3.28116	-3.4 (-3.52 to -3.28)
1529	Switzerland	DALYs (Disability-Adjusted Life Years)	Female	Self-harm	Age-standardized	-3.39788	-3.56058	-3.23491	-3.4 (-3.56 to -3.23)
1530	Switzerland	DALYs (Disability-Adjusted Life Years)	Both	Self-harm	Age-standardized	-3.39278	-3.5056	-3.27983	-3.39 (-3.51 to -3.28)
1531	Switzerland	Prevalence	Male	Self-harm	Age-standardized	-2.55089	-2.67591	-2.42571	-2.55 (-2.68 to -2.43)
1532	Switzerland	Prevalence	Female	Self-harm	Age-standardized	-2.36133	-2.63238	-2.08952	-2.36 (-2.63 to -2.09)
1533	Switzerland	Prevalence	Both	Self-harm	Age-standardized	-2.46127	-2.65616	-2.26599	-2.46 (-2.66 to -2.27)
1534	Switzerland	Incidence	Male	Self-harm	Age-standardized	-2.51294	-2.64388	-2.38183	-2.51 (-2.64 to -2.38)
1535	Switzerland	Incidence	Female	Self-harm	Age-standardized	-2.40841	-2.66202	-2.15415	-2.41 (-2.66 to -2.15)
1536	Switzerland	Incidence	Both	Self-harm	Age-standardized	-2.46692	-2.66711	-2.26632	-2.47 (-2.67 to -2.27)
1537	Liberia	Deaths	Male	Self-harm	Age-standardized	0.503472	0.352353	0.654819	0.5 (0.35 to 0.65)
1538	Liberia	Deaths	Female	Self-harm	Age-standardized	0.412258	0.232712	0.592125	0.41 (0.23 to 0.59)
1539	Liberia	Deaths	Both	Self-harm	Age-standardized	0.454394	0.300778	0.608244	0.45 (0.3 to 0.61)
1540	Liberia	DALYs (Disability-Adjusted Life Years)	Male	Self-harm	Age-standardized	0.676669	0.518082	0.835506	0.68 (0.52 to 0.84)
1541	Liberia	DALYs (Disability-Adjusted Life Years)	Female	Self-harm	Age-standardized	0.561398	0.363079	0.760109	0.56 (0.36 to 0.76)
1542	Liberia	DALYs (Disability-Adjusted Life Years)	Both	Self-harm	Age-standardized	0.664409	0.508266	0.820794	0.66 (0.51 to 0.82)
1543	Liberia	Prevalence	Male	Self-harm	Age-standardized	0.484931	0.419847	0.550056	0.48 (0.42 to 0.55)
1544	Liberia	Prevalence	Female	Self-harm	Age-standardized	0.124966	0.0954047	0.154536	0.12 (0.1 to 0.15)
1545	Liberia	Prevalence	Both	Self-harm	Age-standardized	0.300854	0.272466	0.32925	0.3 (0.27 to 0.33)
1546	Liberia	Incidence	Male	Self-harm	Age-standardized	0.647474	0.597848	0.697124	0.65 (0.6 to 0.7)
1547	Liberia	Incidence	Female	Self-harm	Age-standardized	0.353739	0.305687	0.401814	0.35 (0.31 to 0.4)
1548	Liberia	Incidence	Both	Self-harm	Age-standardized	0.451642	0.428686	0.474604	0.45 (0.43 to 0.47)
1549	United Kingdom	Deaths	Male	Self-harm	Age-standardized	-0.963235	-1.1423	-0.783847	-0.96 (-1.14 to -0.78)
1550	United Kingdom	Deaths	Female	Self-harm	Age-standardized	-1.26972	-1.47369	-1.06533	-1.27 (-1.47 to -1.07)
1551	United Kingdom	Deaths	Both	Self-harm	Age-standardized	-1.02137	-1.1958	-0.846618	-1.02 (-1.2 to -0.85)
1552	United Kingdom	DALYs (Disability-Adjusted Life Years)	Male	Self-harm	Age-standardized	-1.15285	-1.34167	-0.963661	-1.15 (-1.34 to -0.96)
1553	United Kingdom	DALYs (Disability-Adjusted Life Years)	Female	Self-harm	Age-standardized	-1.27303	-1.4759	-1.06973	-1.27 (-1.48 to -1.07)
1554	United Kingdom	DALYs (Disability-Adjusted Life Years)	Both	Self-harm	Age-standardized	-1.18645	-1.3681	-1.00446	-1.19 (-1.37 to -1)
1555	United Kingdom	Prevalence	Male	Self-harm	Age-standardized	-1.00092	-1.08153	-0.920235	-1 (-1.08 to -0.92)
1556	United Kingdom	Prevalence	Female	Self-harm	Age-standardized	-0.840489	-0.93559	-0.745298	-0.84 (-0.94 to -0.75)
1557	United Kingdom	Prevalence	Both	Self-harm	Age-standardized	-0.923959	-1.00671	-0.841135	-0.92 (-1.01 to -0.84)
1558	United Kingdom	Incidence	Male	Self-harm	Age-standardized	-0.97765	-1.05718	-0.898057	-0.98 (-1.06 to -0.9)
1559	United Kingdom	Incidence	Female	Self-harm	Age-standardized	-0.856604	-0.958666	-0.754436	-0.86 (-0.96 to -0.75)
1560	United Kingdom	Incidence	Both	Self-harm	Age-standardized	-0.922049	-1.00825	-0.835778	-0.92 (-1.01 to -0.84)
1561	Bahamas	Deaths	Male	Self-harm	Age-standardized	-0.541161	-0.663355	-0.418816	-0.54 (-0.66 to -0.42)
1562	Bahamas	Deaths	Female	Self-harm	Age-standardized	-2.62963	-3.05076	-2.20667	-2.63 (-3.05 to -2.21)
1563	Bahamas	Deaths	Both	Self-harm	Age-standardized	-0.829147	-0.995478	-0.662537	-0.83 (-1 to -0.66)
1564	Bahamas	DALYs (Disability-Adjusted Life Years)	Male	Self-harm	Age-standardized	-0.403807	-0.534355	-0.273088	-0.4 (-0.53 to -0.27)
1565	Bahamas	DALYs (Disability-Adjusted Life Years)	Female	Self-harm	Age-standardized	-2.45266	-2.87982	-2.02362	-2.45 (-2.88 to -2.02)
1566	Bahamas	DALYs (Disability-Adjusted Life Years)	Both	Self-harm	Age-standardized	-0.742394	-0.91204	-0.572458	-0.74 (-0.91 to -0.57)
1567	Bahamas	Prevalence	Male	Self-harm	Age-standardized	0.460423	0.403082	0.517797	0.46 (0.4 to 0.52)
1568	Bahamas	Prevalence	Female	Self-harm	Age-standardized	0.223796	-0.125338	0.57415	0.22 (-0.13 to 0.57)
1569	Bahamas	Prevalence	Both	Self-harm	Age-standardized	0.340785	0.121838	0.560211	0.34 (0.12 to 0.56)
1570	Bahamas	Incidence	Male	Self-harm	Age-standardized	0.488279	0.429515	0.547076	0.49 (0.43 to 0.55)
1571	Bahamas	Incidence	Female	Self-harm	Age-standardized	0.375966	0.0235322	0.729641	0.38 (0.02 to 0.73)
1572	Bahamas	Incidence	Both	Self-harm	Age-standardized	0.440424	0.209678	0.671702	0.44 (0.21 to 0.67)
1573	San Marino	Deaths	Male	Self-harm	Age-standardized	-1.35572	-1.66377	-1.04671	-1.36 (-1.66 to -1.05)
1574	San Marino	Deaths	Female	Self-harm	Age-standardized	-1.35155	-1.61	-1.09242	-1.35 (-1.61 to -1.09)
1575	San Marino	Deaths	Both	Self-harm	Age-standardized	-1.37078	-1.6598	-1.08091	-1.37 (-1.66 to -1.08)
1576	San Marino	DALYs (Disability-Adjusted Life Years)	Male	Self-harm	Age-standardized	-1.31006	-1.57665	-1.04275	-1.31 (-1.58 to -1.04)
1577	San Marino	DALYs (Disability-Adjusted Life Years)	Female	Self-harm	Age-standardized	-1.18941	-1.44316	-0.935017	-1.19 (-1.44 to -0.94)
1578	San Marino	DALYs (Disability-Adjusted Life Years)	Both	Self-harm	Age-standardized	-1.33342	-1.5855	-1.08069	-1.33 (-1.59 to -1.08)
1579	San Marino	Prevalence	Male	Self-harm	Age-standardized	-0.388138	-0.474937	-0.301263	-0.39 (-0.47 to -0.3)
1580	San Marino	Prevalence	Female	Self-harm	Age-standardized	0.137254	0.0996046	0.174918	0.14 (0.1 to 0.17)
1581	San Marino	Prevalence	Both	Self-harm	Age-standardized	-0.189579	-0.248282	-0.130841	-0.19 (-0.25 to -0.13)
1582	San Marino	Incidence	Male	Self-harm	Age-standardized	-0.370922	-0.455165	-0.286608	-0.37 (-0.46 to -0.29)
1583	San Marino	Incidence	Female	Self-harm	Age-standardized	0.0698133	0.0299204	0.109722	0.07 (0.03 to 0.11)
1584	San Marino	Incidence	Both	Self-harm	Age-standardized	-0.15607	-0.214601	-0.0975054	-0.16 (-0.21 to -0.1)
1585	Syrian Arab Republic	Deaths	Male	Self-harm	Age-standardized	-2.35496	-2.7143	-1.99429	-2.35 (-2.71 to -1.99)
1586	Syrian Arab Republic	Deaths	Female	Self-harm	Age-standardized	-3.65423	-4.19185	-3.1136	-3.65 (-4.19 to -3.11)
1587	Syrian Arab Republic	Deaths	Both	Self-harm	Age-standardized	-2.80284	-3.14156	-2.46293	-2.8 (-3.14 to -2.46)
1588	Syrian Arab Republic	DALYs (Disability-Adjusted Life Years)	Male	Self-harm	Age-standardized	-2.33618	-2.68983	-1.98126	-2.34 (-2.69 to -1.98)
1589	Syrian Arab Republic	DALYs (Disability-Adjusted Life Years)	Female	Self-harm	Age-standardized	-3.34921	-3.86	-2.83571	-3.35 (-3.86 to -2.84)
1590	Syrian Arab Republic	DALYs (Disability-Adjusted Life Years)	Both	Self-harm	Age-standardized	-2.78398	-3.11053	-2.45634	-2.78 (-3.11 to -2.46)
1591	Syrian Arab Republic	Prevalence	Male	Self-harm	Age-standardized	0.400564	0.244475	0.556895	0.4 (0.24 to 0.56)
1592	Syrian Arab Republic	Prevalence	Female	Self-harm	Age-standardized	0.627836	0.334444	0.922085	0.63 (0.33 to 0.92)
1593	Syrian Arab Republic	Prevalence	Both	Self-harm	Age-standardized	0.520053	0.303189	0.737385	0.52 (0.3 to 0.74)
1594	Syrian Arab Republic	Incidence	Male	Self-harm	Age-standardized	0.669904	0.525008	0.815009	0.67 (0.53 to 0.82)
1595	Syrian Arab Republic	Incidence	Female	Self-harm	Age-standardized	0.973179	0.689105	1.25805	0.97 (0.69 to 1.26)
1596	Syrian Arab Republic	Incidence	Both	Self-harm	Age-standardized	0.877735	0.651463	1.10452	0.88 (0.65 to 1.1)
1597	Tonga	Deaths	Male	Self-harm	Age-standardized	0.383431	0.248958	0.518086	0.38 (0.25 to 0.52)
1598	Tonga	Deaths	Female	Self-harm	Age-standardized	-0.604713	-0.656633	-0.552765	-0.6 (-0.66 to -0.55)
1599	Tonga	Deaths	Both	Self-harm	Age-standardized	-0.00117759	-0.0918068	0.0895338	0 (-0.09 to 0.09)
1600	Tonga	DALYs (Disability-Adjusted Life Years)	Male	Self-harm	Age-standardized	0.615274	0.479479	0.751253	0.62 (0.48 to 0.75)
1601	Tonga	DALYs (Disability-Adjusted Life Years)	Female	Self-harm	Age-standardized	-0.588048	-0.640423	-0.535645	-0.59 (-0.64 to -0.54)
1602	Tonga	DALYs (Disability-Adjusted Life Years)	Both	Self-harm	Age-standardized	0.136508	0.0421315	0.230975	0.14 (0.04 to 0.23)
1603	Tonga	Prevalence	Male	Self-harm	Age-standardized	1.12702	1.08429	1.16977	1.13 (1.08 to 1.17)
1604	Tonga	Prevalence	Female	Self-harm	Age-standardized	-0.0839041	-0.154717	-0.0130407	-0.08 (-0.15 to -0.01)
1605	Tonga	Prevalence	Both	Self-harm	Age-standardized	0.459612	0.419137	0.500103	0.46 (0.42 to 0.5)
1606	Tonga	Incidence	Male	Self-harm	Age-standardized	1.15323	1.1117	1.19477	1.15 (1.11 to 1.19)
1607	Tonga	Incidence	Female	Self-harm	Age-standardized	-0.033346	-0.118628	0.0520087	-0.03 (-0.12 to 0.05)
1608	Tonga	Incidence	Both	Self-harm	Age-standardized	0.467859	0.417522	0.51822	0.47 (0.42 to 0.52)
1609	Thailand	Deaths	Male	Self-harm	Age-standardized	-0.86162	-1.20696	-0.515074	-0.86 (-1.21 to -0.52)
1610	Thailand	Deaths	Female	Self-harm	Age-standardized	-2.51725	-2.95814	-2.07435	-2.52 (-2.96 to -2.07)
1611	Thailand	Deaths	Both	Self-harm	Age-standardized	-1.24148	-1.59804	-0.883634	-1.24 (-1.6 to -0.88)
1612	Thailand	DALYs (Disability-Adjusted Life Years)	Male	Self-harm	Age-standardized	-0.940346	-1.34475	-0.534281	-0.94 (-1.34 to -0.53)
1613	Thailand	DALYs (Disability-Adjusted Life Years)	Female	Self-harm	Age-standardized	-2.76616	-3.26569	-2.26405	-2.77 (-3.27 to -2.26)
1614	Thailand	DALYs (Disability-Adjusted Life Years)	Both	Self-harm	Age-standardized	-1.36063	-1.77074	-0.948799	-1.36 (-1.77 to -0.95)
1615	Thailand	Prevalence	Male	Self-harm	Age-standardized	-1.29456	-1.4953	-1.0934	-1.29 (-1.5 to -1.09)
1616	Thailand	Prevalence	Female	Self-harm	Age-standardized	-3.50868	-3.77633	-3.24027	-3.51 (-3.78 to -3.24)
1617	Thailand	Prevalence	Both	Self-harm	Age-standardized	-2.2378	-2.463	-2.01209	-2.24 (-2.46 to -2.01)
1618	Thailand	Incidence	Male	Self-harm	Age-standardized	-0.994778	-1.19131	-0.797854	-0.99 (-1.19 to -0.8)
1619	Thailand	Incidence	Female	Self-harm	Age-standardized	-3.16439	-3.42831	-2.89976	-3.16 (-3.43 to -2.9)
1620	Thailand	Incidence	Both	Self-harm	Age-standardized	-2.00347	-2.22619	-1.78025	-2 (-2.23 to -1.78)
1621	Dominican Republic	Deaths	Male	Self-harm	Age-standardized	0.522844	0.262429	0.783935	0.52 (0.26 to 0.78)
1622	Dominican Republic	Deaths	Female	Self-harm	Age-standardized	-0.394401	-0.541439	-0.247144	-0.39 (-0.54 to -0.25)
1623	Dominican Republic	Deaths	Both	Self-harm	Age-standardized	0.394139	0.169317	0.619466	0.39 (0.17 to 0.62)
1624	Dominican Republic	DALYs (Disability-Adjusted Life Years)	Male	Self-harm	Age-standardized	0.650061	0.363766	0.937173	0.65 (0.36 to 0.94)
1625	Dominican Republic	DALYs (Disability-Adjusted Life Years)	Female	Self-harm	Age-standardized	-0.389558	-0.559149	-0.219677	-0.39 (-0.56 to -0.22)
1626	Dominican Republic	DALYs (Disability-Adjusted Life Years)	Both	Self-harm	Age-standardized	0.510868	0.260814	0.761547	0.51 (0.26 to 0.76)
1627	Dominican Republic	Prevalence	Male	Self-harm	Age-standardized	1.02032	0.829747	1.21126	1.02 (0.83 to 1.21)
1628	Dominican Republic	Prevalence	Female	Self-harm	Age-standardized	0.611473	0.491161	0.731929	0.61 (0.49 to 0.73)
1629	Dominican Republic	Prevalence	Both	Self-harm	Age-standardized	0.825006	0.683001	0.96721	0.83 (0.68 to 0.97)
1630	Dominican Republic	Incidence	Male	Self-harm	Age-standardized	1.28351	1.04936	1.51821	1.28 (1.05 to 1.52)
1631	Dominican Republic	Incidence	Female	Self-harm	Age-standardized	0.874782	0.727741	1.02204	0.87 (0.73 to 1.02)
1632	Dominican Republic	Incidence	Both	Self-harm	Age-standardized	1.07324	0.895869	1.25092	1.07 (0.9 to 1.25)
1633	Kiribati	Deaths	Male	Self-harm	Age-standardized	-0.107025	-0.166303	-0.0477125	-0.11 (-0.17 to -0.05)
1634	Kiribati	Deaths	Female	Self-harm	Age-standardized	-0.298907	-0.372077	-0.225683	-0.3 (-0.37 to -0.23)
1635	Kiribati	Deaths	Both	Self-harm	Age-standardized	-0.153699	-0.198415	-0.108963	-0.15 (-0.2 to -0.11)
1636	Kiribati	DALYs (Disability-Adjusted Life Years)	Male	Self-harm	Age-standardized	-0.119835	-0.185147	-0.0544792	-0.12 (-0.19 to -0.05)
1637	Kiribati	DALYs (Disability-Adjusted Life Years)	Female	Self-harm	Age-standardized	-0.376077	-0.442773	-0.309337	-0.38 (-0.44 to -0.31)
1638	Kiribati	DALYs (Disability-Adjusted Life Years)	Both	Self-harm	Age-standardized	-0.166122	-0.215103	-0.117116	-0.17 (-0.22 to -0.12)
1639	Kiribati	Prevalence	Male	Self-harm	Age-standardized	-0.700152	-0.788391	-0.611834	-0.7 (-0.79 to -0.61)
1640	Kiribati	Prevalence	Female	Self-harm	Age-standardized	-0.739879	-0.80169	-0.67803	-0.74 (-0.8 to -0.68)
1641	Kiribati	Prevalence	Both	Self-harm	Age-standardized	-0.741511	-0.817182	-0.665783	-0.74 (-0.82 to -0.67)
1642	Kiribati	Incidence	Male	Self-harm	Age-standardized	-0.655394	-0.750601	-0.560096	-0.66 (-0.75 to -0.56)
1643	Kiribati	Incidence	Female	Self-harm	Age-standardized	-0.670659	-0.731553	-0.609728	-0.67 (-0.73 to -0.61)
1644	Kiribati	Incidence	Both	Self-harm	Age-standardized	-0.663521	-0.743751	-0.583227	-0.66 (-0.74 to -0.58)
1645	Cook Islands	Deaths	Male	Self-harm	Age-standardized	-0.475707	-0.779054	-0.171433	-0.48 (-0.78 to -0.17)
1646	Cook Islands	Deaths	Female	Self-harm	Age-standardized	-2.074	-2.34326	-1.804	-2.07 (-2.34 to -1.8)
1647	Cook Islands	Deaths	Both	Self-harm	Age-standardized	-1.06197	-1.3406	-0.782566	-1.06 (-1.34 to -0.78)
1648	Cook Islands	DALYs (Disability-Adjusted Life Years)	Male	Self-harm	Age-standardized	-0.437895	-0.763517	-0.111205	-0.44 (-0.76 to -0.11)
1649	Cook Islands	DALYs (Disability-Adjusted Life Years)	Female	Self-harm	Age-standardized	-2.12922	-2.41426	-1.84335	-2.13 (-2.41 to -1.84)
1650	Cook Islands	DALYs (Disability-Adjusted Life Years)	Both	Self-harm	Age-standardized	-1.06061	-1.35875	-0.761577	-1.06 (-1.36 to -0.76)
1651	Cook Islands	Prevalence	Male	Self-harm	Age-standardized	-0.182263	-0.297787	-0.0666063	-0.18 (-0.3 to -0.07)
1652	Cook Islands	Prevalence	Female	Self-harm	Age-standardized	-1.57355	-1.71664	-1.43025	-1.57 (-1.72 to -1.43)
1653	Cook Islands	Prevalence	Both	Self-harm	Age-standardized	-0.833751	-0.960484	-0.706856	-0.83 (-0.96 to -0.71)
1654	Cook Islands	Incidence	Male	Self-harm	Age-standardized	0.0720049	-0.0408942	0.185031	0.07 (-0.04 to 0.19)
1655	Cook Islands	Incidence	Female	Self-harm	Age-standardized	-1.26245	-1.40702	-1.11768	-1.26 (-1.41 to -1.12)
1656	Cook Islands	Incidence	Both	Self-harm	Age-standardized	-0.61116	-0.738805	-0.483352	-0.61 (-0.74 to -0.48)
1657	Ethiopia	Deaths	Male	Self-harm	Age-standardized	-2.49128	-2.62753	-2.35484	-2.49 (-2.63 to -2.35)
1658	Ethiopia	Deaths	Female	Self-harm	Age-standardized	-2.90032	-3.16659	-2.63331	-2.9 (-3.17 to -2.63)
1659	Ethiopia	Deaths	Both	Self-harm	Age-standardized	-2.61043	-2.74644	-2.47422	-2.61 (-2.75 to -2.47)
1660	Ethiopia	DALYs (Disability-Adjusted Life Years)	Male	Self-harm	Age-standardized	-2.63587	-2.78552	-2.486	-2.64 (-2.79 to -2.49)
1661	Ethiopia	DALYs (Disability-Adjusted Life Years)	Female	Self-harm	Age-standardized	-3.16604	-3.41796	-2.91347	-3.17 (-3.42 to -2.91)
1662	Ethiopia	DALYs (Disability-Adjusted Life Years)	Both	Self-harm	Age-standardized	-2.79695	-2.94726	-2.64639	-2.8 (-2.95 to -2.65)
1663	Ethiopia	Prevalence	Male	Self-harm	Age-standardized	-1.57713	-1.76167	-1.39225	-1.58 (-1.76 to -1.39)
1664	Ethiopia	Prevalence	Female	Self-harm	Age-standardized	-2.40762	-2.55356	-2.26146	-2.41 (-2.55 to -2.26)
1665	Ethiopia	Prevalence	Both	Self-harm	Age-standardized	-2.0073	-2.14039	-1.87404	-2.01 (-2.14 to -1.87)
1666	Ethiopia	Incidence	Male	Self-harm	Age-standardized	-1.49521	-1.68142	-1.30864	-1.5 (-1.68 to -1.31)
1667	Ethiopia	Incidence	Female	Self-harm	Age-standardized	-2.3035	-2.46009	-2.14666	-2.3 (-2.46 to -2.15)
1668	Ethiopia	Incidence	Both	Self-harm	Age-standardized	-1.98011	-2.12437	-1.83563	-1.98 (-2.12 to -1.84)
1669	Greenland	Deaths	Male	Self-harm	Age-standardized	-1.43883	-1.57251	-1.30496	-1.44 (-1.57 to -1.3)
1670	Greenland	Deaths	Female	Self-harm	Age-standardized	-2.41248	-2.49576	-2.32913	-2.41 (-2.5 to -2.33)
1671	Greenland	Deaths	Both	Self-harm	Age-standardized	-1.7232	-1.81947	-1.62683	-1.72 (-1.82 to -1.63)
1672	Greenland	DALYs (Disability-Adjusted Life Years)	Male	Self-harm	Age-standardized	-1.50638	-1.63986	-1.37272	-1.51 (-1.64 to -1.37)
1673	Greenland	DALYs (Disability-Adjusted Life Years)	Female	Self-harm	Age-standardized	-2.53757	-2.61945	-2.45562	-2.54 (-2.62 to -2.46)
1674	Greenland	DALYs (Disability-Adjusted Life Years)	Both	Self-harm	Age-standardized	-1.85338	-1.9534	-1.75325	-1.85 (-1.95 to -1.75)
1675	Greenland	Prevalence	Male	Self-harm	Age-standardized	-0.647239	-0.743923	-0.550461	-0.65 (-0.74 to -0.55)
1676	Greenland	Prevalence	Female	Self-harm	Age-standardized	-1.93713	-2.10413	-1.76985	-1.94 (-2.1 to -1.77)
1677	Greenland	Prevalence	Both	Self-harm	Age-standardized	-1.33537	-1.45952	-1.21107	-1.34 (-1.46 to -1.21)
1678	Greenland	Incidence	Male	Self-harm	Age-standardized	-0.520025	-0.616355	-0.423601	-0.52 (-0.62 to -0.42)
1679	Greenland	Incidence	Female	Self-harm	Age-standardized	-1.68611	-1.83863	-1.53335	-1.69 (-1.84 to -1.53)
1680	Greenland	Incidence	Both	Self-harm	Age-standardized	-1.1964	-1.32362	-1.06902	-1.2 (-1.32 to -1.07)
1681	Samoa	Deaths	Male	Self-harm	Age-standardized	-0.597246	-0.853934	-0.339893	-0.6 (-0.85 to -0.34)
1682	Samoa	Deaths	Female	Self-harm	Age-standardized	-0.0308868	-0.215057	0.153623	-0.03 (-0.22 to 0.15)
1683	Samoa	Deaths	Both	Self-harm	Age-standardized	-0.466046	-0.699237	-0.232307	-0.47 (-0.7 to -0.23)
1684	Samoa	DALYs (Disability-Adjusted Life Years)	Male	Self-harm	Age-standardized	-0.533194	-0.795474	-0.270221	-0.53 (-0.8 to -0.27)
1685	Samoa	DALYs (Disability-Adjusted Life Years)	Female	Self-harm	Age-standardized	-0.0182006	-0.201518	0.165454	-0.02 (-0.2 to 0.17)
1686	Samoa	DALYs (Disability-Adjusted Life Years)	Both	Self-harm	Age-standardized	-0.431651	-0.66799	-0.194749	-0.43 (-0.67 to -0.19)
1687	Samoa	Prevalence	Male	Self-harm	Age-standardized	-0.474953	-0.53666	-0.413207	-0.47 (-0.54 to -0.41)
1688	Samoa	Prevalence	Female	Self-harm	Age-standardized	-0.163678	-0.253529	-0.0737452	-0.16 (-0.25 to -0.07)
1689	Samoa	Prevalence	Both	Self-harm	Age-standardized	-0.333647	-0.403378	-0.263867	-0.33 (-0.4 to -0.26)
1690	Samoa	Incidence	Male	Self-harm	Age-standardized	-0.420026	-0.489139	-0.350865	-0.42 (-0.49 to -0.35)
1691	Samoa	Incidence	Female	Self-harm	Age-standardized	-0.00210773	-0.0959807	0.0918535	0 (-0.1 to 0.09)
1692	Samoa	Incidence	Both	Self-harm	Age-standardized	-0.217837	-0.294648	-0.140968	-0.22 (-0.29 to -0.14)
1693	Solomon Islands	Deaths	Male	Self-harm	Age-standardized	-0.297306	-0.383338	-0.2112	-0.3 (-0.38 to -0.21)
1694	Solomon Islands	Deaths	Female	Self-harm	Age-standardized	-0.128291	-0.290899	0.0345824	-0.13 (-0.29 to 0.03)
1695	Solomon Islands	Deaths	Both	Self-harm	Age-standardized	-0.329694	-0.431436	-0.227848	-0.33 (-0.43 to -0.23)
1696	Solomon Islands	DALYs (Disability-Adjusted Life Years)	Male	Self-harm	Age-standardized	-0.254467	-0.341098	-0.167761	-0.25 (-0.34 to -0.17)
1697	Solomon Islands	DALYs (Disability-Adjusted Life Years)	Female	Self-harm	Age-standardized	-0.0280343	-0.192672	0.136875	-0.03 (-0.19 to 0.14)
1698	Solomon Islands	DALYs (Disability-Adjusted Life Years)	Both	Self-harm	Age-standardized	-0.257622	-0.360347	-0.154791	-0.26 (-0.36 to -0.15)
1699	Solomon Islands	Prevalence	Male	Self-harm	Age-standardized	0.136185	0.0118572	0.260667	0.14 (0.01 to 0.26)
1700	Solomon Islands	Prevalence	Female	Self-harm	Age-standardized	0.131228	0.10457	0.157893	0.13 (0.1 to 0.16)
1701	Solomon Islands	Prevalence	Both	Self-harm	Age-standardized	0.017911	-0.07834	0.114255	0.02 (-0.08 to 0.11)
1702	Solomon Islands	Incidence	Male	Self-harm	Age-standardized	0.167603	0.0428258	0.292535	0.17 (0.04 to 0.29)
1703	Solomon Islands	Incidence	Female	Self-harm	Age-standardized	0.174739	0.14253	0.206959	0.17 (0.14 to 0.21)
1704	Solomon Islands	Incidence	Both	Self-harm	Age-standardized	0.142054	0.0495381	0.234655	0.14 (0.05 to 0.23)
1705	Pakistan	Deaths	Male	Self-harm	Age-standardized	-0.260519	-0.518113	-0.00225783	-0.26 (-0.52 to 0)
1706	Pakistan	Deaths	Female	Self-harm	Age-standardized	-0.155444	-0.484875	0.175078	-0.16 (-0.48 to 0.18)
1707	Pakistan	Deaths	Both	Self-harm	Age-standardized	-0.325754	-0.600027	-0.0507247	-0.33 (-0.6 to -0.05)
1708	Pakistan	DALYs (Disability-Adjusted Life Years)	Male	Self-harm	Age-standardized	-0.258392	-0.505964	-0.0102044	-0.26 (-0.51 to -0.01)
1709	Pakistan	DALYs (Disability-Adjusted Life Years)	Female	Self-harm	Age-standardized	-0.0887324	-0.4156	0.239209	-0.09 (-0.42 to 0.24)
1710	Pakistan	DALYs (Disability-Adjusted Life Years)	Both	Self-harm	Age-standardized	-0.291497	-0.558162	-0.0241169	-0.29 (-0.56 to -0.02)
1711	Pakistan	Prevalence	Male	Self-harm	Age-standardized	0.691874	0.638971	0.744804	0.69 (0.64 to 0.74)
1712	Pakistan	Prevalence	Female	Self-harm	Age-standardized	0.315586	0.167832	0.463557	0.32 (0.17 to 0.46)
1713	Pakistan	Prevalence	Both	Self-harm	Age-standardized	0.514713	0.424355	0.605151	0.51 (0.42 to 0.61)
1714	Pakistan	Incidence	Male	Self-harm	Age-standardized	0.787291	0.732464	0.842148	0.79 (0.73 to 0.84)
1715	Pakistan	Incidence	Female	Self-harm	Age-standardized	0.381554	0.227562	0.535782	0.38 (0.23 to 0.54)
1716	Pakistan	Incidence	Both	Self-harm	Age-standardized	0.586396	0.485029	0.687866	0.59 (0.49 to 0.69)
1717	Mauritius	Deaths	Male	Self-harm	Age-standardized	-1.94416	-2.40016	-1.48602	-1.94 (-2.4 to -1.49)
1718	Mauritius	Deaths	Female	Self-harm	Age-standardized	-3.81479	-4.4362	-3.18934	-3.81 (-4.44 to -3.19)
1719	Mauritius	Deaths	Both	Self-harm	Age-standardized	-2.35605	-2.84046	-1.86923	-2.36 (-2.84 to -1.87)
1720	Mauritius	DALYs (Disability-Adjusted Life Years)	Male	Self-harm	Age-standardized	-1.67689	-2.1651	-1.18624	-1.68 (-2.17 to -1.19)
1721	Mauritius	DALYs (Disability-Adjusted Life Years)	Female	Self-harm	Age-standardized	-3.74122	-4.36012	-3.11831	-3.74 (-4.36 to -3.12)
1722	Mauritius	DALYs (Disability-Adjusted Life Years)	Both	Self-harm	Age-standardized	-2.19612	-2.70516	-1.68443	-2.2 (-2.71 to -1.68)
1723	Mauritius	Prevalence	Male	Self-harm	Age-standardized	-0.543007	-0.708569	-0.37717	-0.54 (-0.71 to -0.38)
1724	Mauritius	Prevalence	Female	Self-harm	Age-standardized	-2.21781	-2.39708	-2.03821	-2.22 (-2.4 to -2.04)
1725	Mauritius	Prevalence	Both	Self-harm	Age-standardized	-1.38621	-1.56206	-1.21004	-1.39 (-1.56 to -1.21)
1726	Mauritius	Incidence	Male	Self-harm	Age-standardized	-0.567681	-0.729213	-0.405886	-0.57 (-0.73 to -0.41)
1727	Mauritius	Incidence	Female	Self-harm	Age-standardized	-2.04723	-2.23096	-1.86315	-2.05 (-2.23 to -1.86)
1728	Mauritius	Incidence	Both	Self-harm	Age-standardized	-1.34708	-1.52106	-1.1728	-1.35 (-1.52 to -1.17)
1729	Monaco	Deaths	Male	Self-harm	Age-standardized	0.0744347	-0.125633	0.274903	0.07 (-0.13 to 0.27)
1730	Monaco	Deaths	Female	Self-harm	Age-standardized	-0.832867	-0.902448	-0.763238	-0.83 (-0.9 to -0.76)
1731	Monaco	Deaths	Both	Self-harm	Age-standardized	-0.222132	-0.368682	-0.0753667	-0.22 (-0.37 to -0.08)
1732	Monaco	DALYs (Disability-Adjusted Life Years)	Male	Self-harm	Age-standardized	0.100787	-0.117713	0.319766	0.1 (-0.12 to 0.32)
1733	Monaco	DALYs (Disability-Adjusted Life Years)	Female	Self-harm	Age-standardized	-0.825546	-0.897952	-0.753088	-0.83 (-0.9 to -0.75)
1734	Monaco	DALYs (Disability-Adjusted Life Years)	Both	Self-harm	Age-standardized	-0.216678	-0.379139	-0.0539521	-0.22 (-0.38 to -0.05)
1735	Monaco	Prevalence	Male	Self-harm	Age-standardized	0.106164	0.0170058	0.195402	0.11 (0.02 to 0.2)
1736	Monaco	Prevalence	Female	Self-harm	Age-standardized	-0.61794	-0.673392	-0.562457	-0.62 (-0.67 to -0.56)
1737	Monaco	Prevalence	Both	Self-harm	Age-standardized	-0.260953	-0.282281	-0.239621	-0.26 (-0.28 to -0.24)
1738	Monaco	Incidence	Male	Self-harm	Age-standardized	0.145325	0.056447	0.234282	0.15 (0.06 to 0.23)
1739	Monaco	Incidence	Female	Self-harm	Age-standardized	-0.600776	-0.653712	-0.547812	-0.6 (-0.65 to -0.55)
1740	Monaco	Incidence	Both	Self-harm	Age-standardized	-0.294041	-0.307915	-0.280165	-0.29 (-0.31 to -0.28)
1741	Mozambique	Deaths	Male	Self-harm	Age-standardized	1.62992	1.40893	1.85139	1.63 (1.41 to 1.85)
1742	Mozambique	Deaths	Female	Self-harm	Age-standardized	0.192227	0.0625761	0.322045	0.19 (0.06 to 0.32)
1743	Mozambique	Deaths	Both	Self-harm	Age-standardized	1.20367	1.01354	1.39416	1.2 (1.01 to 1.39)
1744	Mozambique	DALYs (Disability-Adjusted Life Years)	Male	Self-harm	Age-standardized	1.94722	1.70716	2.18785	1.95 (1.71 to 2.19)
1745	Mozambique	DALYs (Disability-Adjusted Life Years)	Female	Self-harm	Age-standardized	0.0706582	-0.0515903	0.193056	0.07 (-0.05 to 0.19)
1746	Mozambique	DALYs (Disability-Adjusted Life Years)	Both	Self-harm	Age-standardized	1.51853	1.30878	1.72872	1.52 (1.31 to 1.73)
1747	Mozambique	Prevalence	Male	Self-harm	Age-standardized	1.79545	1.7088	1.88217	1.8 (1.71 to 1.88)
1748	Mozambique	Prevalence	Female	Self-harm	Age-standardized	-0.048249	-0.243779	0.147665	-0.05 (-0.24 to 0.15)
1749	Mozambique	Prevalence	Both	Self-harm	Age-standardized	0.956783	0.870693	1.04295	0.96 (0.87 to 1.04)
1750	Mozambique	Incidence	Male	Self-harm	Age-standardized	1.99051	1.88579	2.09534	1.99 (1.89 to 2.1)
1751	Mozambique	Incidence	Female	Self-harm	Age-standardized	0.194173	0.02846	0.360161	0.19 (0.03 to 0.36)
1752	Mozambique	Incidence	Both	Self-harm	Age-standardized	1.10943	1.04173	1.17717	1.11 (1.04 to 1.18)
1753	Central African Republic	Deaths	Male	Self-harm	Age-standardized	-0.438552	-0.490693	-0.386383	-0.44 (-0.49 to -0.39)
1754	Central African Republic	Deaths	Female	Self-harm	Age-standardized	-0.498541	-0.591834	-0.405161	-0.5 (-0.59 to -0.41)
1755	Central African Republic	Deaths	Both	Self-harm	Age-standardized	-0.482968	-0.549807	-0.416083	-0.48 (-0.55 to -0.42)
1756	Central African Republic	DALYs (Disability-Adjusted Life Years)	Male	Self-harm	Age-standardized	-0.442273	-0.506043	-0.378463	-0.44 (-0.51 to -0.38)
1757	Central African Republic	DALYs (Disability-Adjusted Life Years)	Female	Self-harm	Age-standardized	-0.447433	-0.535276	-0.359513	-0.45 (-0.54 to -0.36)
1758	Central African Republic	DALYs (Disability-Adjusted Life Years)	Both	Self-harm	Age-standardized	-0.439928	-0.514793	-0.365007	-0.44 (-0.51 to -0.37)
1759	Central African Republic	Prevalence	Male	Self-harm	Age-standardized	-0.343132	-0.384291	-0.301957	-0.34 (-0.38 to -0.3)
1760	Central African Republic	Prevalence	Female	Self-harm	Age-standardized	-0.156595	-0.189492	-0.123687	-0.16 (-0.19 to -0.12)
1761	Central African Republic	Prevalence	Both	Self-harm	Age-standardized	-0.264674	-0.290838	-0.238503	-0.26 (-0.29 to -0.24)
1762	Central African Republic	Incidence	Male	Self-harm	Age-standardized	-0.389697	-0.429986	-0.349391	-0.39 (-0.43 to -0.35)
1763	Central African Republic	Incidence	Female	Self-harm	Age-standardized	-0.250425	-0.28523	-0.215609	-0.25 (-0.29 to -0.22)
1764	Central African Republic	Incidence	Both	Self-harm	Age-standardized	-0.320838	-0.351268	-0.290399	-0.32 (-0.35 to -0.29)
1765	Congo	Deaths	Male	Self-harm	Age-standardized	-1.72222	-1.92915	-1.51485	-1.72 (-1.93 to -1.51)
1766	Congo	Deaths	Female	Self-harm	Age-standardized	-0.883531	-1.10404	-0.662536	-0.88 (-1.1 to -0.66)
1767	Congo	Deaths	Both	Self-harm	Age-standardized	-1.3955	-1.56378	-1.22692	-1.4 (-1.56 to -1.23)
1768	Congo	DALYs (Disability-Adjusted Life Years)	Male	Self-harm	Age-standardized	-1.7562	-1.99235	-1.51947	-1.76 (-1.99 to -1.52)
1769	Congo	DALYs (Disability-Adjusted Life Years)	Female	Self-harm	Age-standardized	-0.806896	-1.06609	-0.547022	-0.81 (-1.07 to -0.55)
1770	Congo	DALYs (Disability-Adjusted Life Years)	Both	Self-harm	Age-standardized	-1.42743	-1.61465	-1.23985	-1.43 (-1.61 to -1.24)
1771	Congo	Prevalence	Male	Self-harm	Age-standardized	-1.3754	-1.58428	-1.16608	-1.38 (-1.58 to -1.17)
1772	Congo	Prevalence	Female	Self-harm	Age-standardized	-0.50774	-0.58137	-0.434056	-0.51 (-0.58 to -0.43)
1773	Congo	Prevalence	Both	Self-harm	Age-standardized	-0.954267	-1.05325	-0.855187	-0.95 (-1.05 to -0.86)
1774	Congo	Incidence	Male	Self-harm	Age-standardized	-1.35838	-1.58542	-1.13081	-1.36 (-1.59 to -1.13)
1775	Congo	Incidence	Female	Self-harm	Age-standardized	-0.407771	-0.476763	-0.338732	-0.41 (-0.48 to -0.34)
1776	Congo	Incidence	Both	Self-harm	Age-standardized	-0.898914	-1.0009	-0.79682	-0.9 (-1 to -0.8)
1777	Malaysia	Deaths	Male	Self-harm	Age-standardized	-1.08828	-1.2754	-0.900791	-1.09 (-1.28 to -0.9)
1778	Malaysia	Deaths	Female	Self-harm	Age-standardized	-1.74793	-1.98315	-1.51215	-1.75 (-1.98 to -1.51)
1779	Malaysia	Deaths	Both	Self-harm	Age-standardized	-1.16511	-1.34108	-0.988835	-1.17 (-1.34 to -0.99)
1780	Malaysia	DALYs (Disability-Adjusted Life Years)	Male	Self-harm	Age-standardized	-1.16661	-1.38147	-0.951279	-1.17 (-1.38 to -0.95)
1781	Malaysia	DALYs (Disability-Adjusted Life Years)	Female	Self-harm	Age-standardized	-1.94645	-2.22565	-1.66646	-1.95 (-2.23 to -1.67)
1782	Malaysia	DALYs (Disability-Adjusted Life Years)	Both	Self-harm	Age-standardized	-1.27726	-1.48423	-1.06986	-1.28 (-1.48 to -1.07)
1783	Malaysia	Prevalence	Male	Self-harm	Age-standardized	0.0238409	-0.0812866	0.129079	0.02 (-0.08 to 0.13)
1784	Malaysia	Prevalence	Female	Self-harm	Age-standardized	-0.982525	-1.25387	-0.710436	-0.98 (-1.25 to -0.71)
1785	Malaysia	Prevalence	Both	Self-harm	Age-standardized	-0.388072	-0.560626	-0.215219	-0.39 (-0.56 to -0.22)
1786	Malaysia	Incidence	Male	Self-harm	Age-standardized	0.241518	0.150365	0.332753	0.24 (0.15 to 0.33)
1787	Malaysia	Incidence	Female	Self-harm	Age-standardized	-0.711032	-0.964326	-0.457091	-0.71 (-0.96 to -0.46)
1788	Malaysia	Incidence	Both	Self-harm	Age-standardized	-0.201425	-0.365344	-0.0372353	-0.2 (-0.37 to -0.04)
1789	Puerto Rico	Deaths	Male	Self-harm	Age-standardized	-2.26698	-2.46929	-2.06426	-2.27 (-2.47 to -2.06)
1790	Puerto Rico	Deaths	Female	Self-harm	Age-standardized	-2.39889	-3.09671	-1.69604	-2.4 (-3.1 to -1.7)
1791	Puerto Rico	Deaths	Both	Self-harm	Age-standardized	-2.26535	-2.50816	-2.02193	-2.27 (-2.51 to -2.02)
1792	Puerto Rico	DALYs (Disability-Adjusted Life Years)	Male	Self-harm	Age-standardized	-2.38955	-2.59538	-2.18329	-2.39 (-2.6 to -2.18)
1793	Puerto Rico	DALYs (Disability-Adjusted Life Years)	Female	Self-harm	Age-standardized	-2.38028	-3.1007	-1.6545	-2.38 (-3.1 to -1.65)
1794	Puerto Rico	DALYs (Disability-Adjusted Life Years)	Both	Self-harm	Age-standardized	-2.35255	-2.59285	-2.11165	-2.35 (-2.59 to -2.11)
1795	Puerto Rico	Prevalence	Male	Self-harm	Age-standardized	-1.67595	-1.74881	-1.60304	-1.68 (-1.75 to -1.6)
1796	Puerto Rico	Prevalence	Female	Self-harm	Age-standardized	0.228598	-0.0265957	0.484442	0.23 (-0.03 to 0.48)
1797	Puerto Rico	Prevalence	Both	Self-harm	Age-standardized	-0.985436	-1.09638	-0.874372	-0.99 (-1.1 to -0.87)
1798	Puerto Rico	Incidence	Male	Self-harm	Age-standardized	-1.47637	-1.54001	-1.4127	-1.48 (-1.54 to -1.41)
1799	Puerto Rico	Incidence	Female	Self-harm	Age-standardized	0.507635	0.273574	0.742241	0.51 (0.27 to 0.74)
1800	Puerto Rico	Incidence	Both	Self-harm	Age-standardized	-0.691242	-0.795274	-0.587101	-0.69 (-0.8 to -0.59)
1801	United Republic of Tanzania	Deaths	Male	Self-harm	Age-standardized	-1.30467	-1.45173	-1.15738	-1.3 (-1.45 to -1.16)
1802	United Republic of Tanzania	Deaths	Female	Self-harm	Age-standardized	-0.873419	-0.920959	-0.825858	-0.87 (-0.92 to -0.83)
1803	United Republic of Tanzania	Deaths	Both	Self-harm	Age-standardized	-1.23554	-1.35385	-1.11709	-1.24 (-1.35 to -1.12)
1804	United Republic of Tanzania	DALYs (Disability-Adjusted Life Years)	Male	Self-harm	Age-standardized	-1.28361	-1.42522	-1.14179	-1.28 (-1.43 to -1.14)
1805	United Republic of Tanzania	DALYs (Disability-Adjusted Life Years)	Female	Self-harm	Age-standardized	-0.941046	-0.994187	-0.887876	-0.94 (-0.99 to -0.89)
1806	United Republic of Tanzania	DALYs (Disability-Adjusted Life Years)	Both	Self-harm	Age-standardized	-1.21407	-1.33025	-1.09775	-1.21 (-1.33 to -1.1)
1807	United Republic of Tanzania	Prevalence	Male	Self-harm	Age-standardized	-0.51976	-0.626092	-0.413314	-0.52 (-0.63 to -0.41)
1808	United Republic of Tanzania	Prevalence	Female	Self-harm	Age-standardized	-0.147326	-0.337027	0.0427368	-0.15 (-0.34 to 0.04)
1809	United Republic of Tanzania	Prevalence	Both	Self-harm	Age-standardized	-0.358982	-0.495467	-0.222309	-0.36 (-0.5 to -0.22)
1810	United Republic of Tanzania	Incidence	Male	Self-harm	Age-standardized	-0.473508	-0.564689	-0.382244	-0.47 (-0.56 to -0.38)
1811	United Republic of Tanzania	Incidence	Female	Self-harm	Age-standardized	-0.154064	-0.311228	0.00334767	-0.15 (-0.31 to 0)
1812	United Republic of Tanzania	Incidence	Both	Self-harm	Age-standardized	-0.315121	-0.430577	-0.199531	-0.32 (-0.43 to -0.2)
1813	Maldives	Deaths	Male	Self-harm	Age-standardized	-3.0644	-3.18723	-2.94141	-3.06 (-3.19 to -2.94)
1814	Maldives	Deaths	Female	Self-harm	Age-standardized	-5.00013	-5.18303	-4.81688	-5 (-5.18 to -4.82)
1815	Maldives	Deaths	Both	Self-harm	Age-standardized	-3.09703	-3.24826	-2.94557	-3.1 (-3.25 to -2.95)
1816	Maldives	DALYs (Disability-Adjusted Life Years)	Male	Self-harm	Age-standardized	-3.05585	-3.23389	-2.87748	-3.06 (-3.23 to -2.88)
1817	Maldives	DALYs (Disability-Adjusted Life Years)	Female	Self-harm	Age-standardized	-4.91828	-5.14169	-4.69435	-4.92 (-5.14 to -4.69)
1818	Maldives	DALYs (Disability-Adjusted Life Years)	Both	Self-harm	Age-standardized	-2.93761	-3.11771	-2.75717	-2.94 (-3.12 to -2.76)
1819	Maldives	Prevalence	Male	Self-harm	Age-standardized	-1.0022	-1.13762	-0.866593	-1 (-1.14 to -0.87)
1820	Maldives	Prevalence	Female	Self-harm	Age-standardized	-1.91026	-2.32616	-1.49258	-1.91 (-2.33 to -1.49)
1821	Maldives	Prevalence	Both	Self-harm	Age-standardized	-1.30897	-1.56394	-1.05333	-1.31 (-1.56 to -1.05)
1822	Maldives	Incidence	Male	Self-harm	Age-standardized	-0.762426	-0.885945	-0.638754	-0.76 (-0.89 to -0.64)
1823	Maldives	Incidence	Female	Self-harm	Age-standardized	-1.69426	-2.10179	-1.28503	-1.69 (-2.1 to -1.29)
1824	Maldives	Incidence	Both	Self-harm	Age-standardized	-1.09294	-1.34703	-0.838198	-1.09 (-1.35 to -0.84)
1825	Lesotho	Deaths	Male	Self-harm	Age-standardized	2.20164	1.7217	2.68384	2.2 (1.72 to 2.68)
1826	Lesotho	Deaths	Female	Self-harm	Age-standardized	2.95688	2.26294	3.65552	2.96 (2.26 to 3.66)
1827	Lesotho	Deaths	Both	Self-harm	Age-standardized	2.68341	2.16263	3.20684	2.68 (2.16 to 3.21)
1828	Lesotho	DALYs (Disability-Adjusted Life Years)	Male	Self-harm	Age-standardized	2.54934	2.02975	3.07157	2.55 (2.03 to 3.07)
1829	Lesotho	DALYs (Disability-Adjusted Life Years)	Female	Self-harm	Age-standardized	3.17823	2.46093	3.90054	3.18 (2.46 to 3.9)
1830	Lesotho	DALYs (Disability-Adjusted Life Years)	Both	Self-harm	Age-standardized	2.9678	2.42565	3.51281	2.97 (2.43 to 3.51)
1831	Lesotho	Prevalence	Male	Self-harm	Age-standardized	1.98213	1.79417	2.17043	1.98 (1.79 to 2.17)
1832	Lesotho	Prevalence	Female	Self-harm	Age-standardized	1.83314	1.61831	2.04842	1.83 (1.62 to 2.05)
1833	Lesotho	Prevalence	Both	Self-harm	Age-standardized	2.02292	1.87222	2.17384	2.02 (1.87 to 2.17)
1834	Lesotho	Incidence	Male	Self-harm	Age-standardized	2.08172	1.85714	2.30679	2.08 (1.86 to 2.31)
1835	Lesotho	Incidence	Female	Self-harm	Age-standardized	2.05529	1.89324	2.21759	2.06 (1.89 to 2.22)
1836	Lesotho	Incidence	Both	Self-harm	Age-standardized	2.17265	2.00342	2.34215	2.17 (2 to 2.34)
1837	Saint Vincent and the Grenadines	Deaths	Male	Self-harm	Age-standardized	-0.863897	-0.968537	-0.759147	-0.86 (-0.97 to -0.76)
1838	Saint Vincent and the Grenadines	Deaths	Female	Self-harm	Age-standardized	-2.88465	-3.24546	-2.5225	-2.88 (-3.25 to -2.52)
1839	Saint Vincent and the Grenadines	Deaths	Both	Self-harm	Age-standardized	-0.929263	-1.02388	-0.834558	-0.93 (-1.02 to -0.83)
1840	Saint Vincent and the Grenadines	DALYs (Disability-Adjusted Life Years)	Male	Self-harm	Age-standardized	-0.864687	-0.985532	-0.743694	-0.86 (-0.99 to -0.74)
1841	Saint Vincent and the Grenadines	DALYs (Disability-Adjusted Life Years)	Female	Self-harm	Age-standardized	-2.79315	-3.14389	-2.44115	-2.79 (-3.14 to -2.44)
1842	Saint Vincent and the Grenadines	DALYs (Disability-Adjusted Life Years)	Both	Self-harm	Age-standardized	-1.02681	-1.12402	-0.929504	-1.03 (-1.12 to -0.93)
1843	Saint Vincent and the Grenadines	Prevalence	Male	Self-harm	Age-standardized	-0.132309	-0.215999	-0.0485498	-0.13 (-0.22 to -0.05)
1844	Saint Vincent and the Grenadines	Prevalence	Female	Self-harm	Age-standardized	-0.396692	-0.727842	-0.0644385	-0.4 (-0.73 to -0.06)
1845	Saint Vincent and the Grenadines	Prevalence	Both	Self-harm	Age-standardized	-0.176621	-0.31921	-0.0338271	-0.18 (-0.32 to -0.03)
1846	Saint Vincent and the Grenadines	Incidence	Male	Self-harm	Age-standardized	-0.0559722	-0.142241	0.030371	-0.06 (-0.14 to 0.03)
1847	Saint Vincent and the Grenadines	Incidence	Female	Self-harm	Age-standardized	-0.305543	-0.6371	0.0271208	-0.31 (-0.64 to 0.03)
1848	Saint Vincent and the Grenadines	Incidence	Both	Self-harm	Age-standardized	-0.144441	-0.299979	0.0113394	-0.14 (-0.3 to 0.01)
1849	Chile	Deaths	Male	Self-harm	Age-standardized	-2.59219	-2.94971	-2.23335	-2.59 (-2.95 to -2.23)
1850	Chile	Deaths	Female	Self-harm	Age-standardized	-1.30939	-1.72016	-0.8969	-1.31 (-1.72 to -0.9)
1851	Chile	Deaths	Both	Self-harm	Age-standardized	-2.36022	-2.71404	-2.00512	-2.36 (-2.71 to -2.01)
1852	Chile	DALYs (Disability-Adjusted Life Years)	Male	Self-harm	Age-standardized	-2.55217	-2.89731	-2.2058	-2.55 (-2.9 to -2.21)
1853	Chile	DALYs (Disability-Adjusted Life Years)	Female	Self-harm	Age-standardized	-1.01284	-1.41555	-0.608491	-1.01 (-1.42 to -0.61)
1854	Chile	DALYs (Disability-Adjusted Life Years)	Both	Self-harm	Age-standardized	-2.25556	-2.59564	-1.91429	-2.26 (-2.6 to -1.91)
1855	Chile	Prevalence	Male	Self-harm	Age-standardized	-0.958323	-1.10207	-0.814365	-0.96 (-1.1 to -0.81)
1856	Chile	Prevalence	Female	Self-harm	Age-standardized	0.565504	0.360397	0.77103	0.57 (0.36 to 0.77)
1857	Chile	Prevalence	Both	Self-harm	Age-standardized	-0.299867	-0.375996	-0.223681	-0.3 (-0.38 to -0.22)
1858	Chile	Incidence	Male	Self-harm	Age-standardized	-0.838655	-0.984394	-0.692702	-0.84 (-0.98 to -0.69)
1859	Chile	Incidence	Female	Self-harm	Age-standardized	0.646716	0.466975	0.826779	0.65 (0.47 to 0.83)
1860	Chile	Incidence	Both	Self-harm	Age-standardized	-0.122017	-0.200639	-0.043333	-0.12 (-0.2 to -0.04)
1861	Mauritania	Deaths	Male	Self-harm	Age-standardized	-0.559448	-0.661828	-0.456963	-0.56 (-0.66 to -0.46)
1862	Mauritania	Deaths	Female	Self-harm	Age-standardized	-0.896512	-0.970859	-0.82211	-0.9 (-0.97 to -0.82)
1863	Mauritania	Deaths	Both	Self-harm	Age-standardized	-0.607852	-0.69088	-0.524754	-0.61 (-0.69 to -0.52)
1864	Mauritania	DALYs (Disability-Adjusted Life Years)	Male	Self-harm	Age-standardized	-0.630718	-0.732402	-0.528929	-0.63 (-0.73 to -0.53)
1865	Mauritania	DALYs (Disability-Adjusted Life Years)	Female	Self-harm	Age-standardized	-0.979159	-1.05413	-0.904134	-0.98 (-1.05 to -0.9)
1866	Mauritania	DALYs (Disability-Adjusted Life Years)	Both	Self-harm	Age-standardized	-0.736551	-0.816143	-0.656896	-0.74 (-0.82 to -0.66)
1867	Mauritania	Prevalence	Male	Self-harm	Age-standardized	-0.0522525	-0.22245	0.118235	-0.05 (-0.22 to 0.12)
1868	Mauritania	Prevalence	Female	Self-harm	Age-standardized	-0.570273	-0.671894	-0.468547	-0.57 (-0.67 to -0.47)
1869	Mauritania	Prevalence	Both	Self-harm	Age-standardized	-0.328859	-0.463218	-0.194319	-0.33 (-0.46 to -0.19)
1870	Mauritania	Incidence	Male	Self-harm	Age-standardized	0.0662421	-0.114202	0.247012	0.07 (-0.11 to 0.25)
1871	Mauritania	Incidence	Female	Self-harm	Age-standardized	-0.394258	-0.505004	-0.283388	-0.39 (-0.51 to -0.28)
1872	Mauritania	Incidence	Both	Self-harm	Age-standardized	-0.221253	-0.36284	-0.0794643	-0.22 (-0.36 to -0.08)
1873	Eswatini	Deaths	Male	Self-harm	Age-standardized	1.436	0.764645	2.11182	1.44 (0.76 to 2.11)
1874	Eswatini	Deaths	Female	Self-harm	Age-standardized	0.664697	-0.023272	1.3574	0.66 (-0.02 to 1.36)
1875	Eswatini	Deaths	Both	Self-harm	Age-standardized	1.33376	0.669642	2.00227	1.33 (0.67 to 2)
1876	Eswatini	DALYs (Disability-Adjusted Life Years)	Male	Self-harm	Age-standardized	1.68061	0.968561	2.39768	1.68 (0.97 to 2.4)
1877	Eswatini	DALYs (Disability-Adjusted Life Years)	Female	Self-harm	Age-standardized	0.728704	0.0513589	1.41063	0.73 (0.05 to 1.41)
1878	Eswatini	DALYs (Disability-Adjusted Life Years)	Both	Self-harm	Age-standardized	1.5748	0.892102	2.26211	1.57 (0.89 to 2.26)
1879	Eswatini	Prevalence	Male	Self-harm	Age-standardized	1.37763	1.14187	1.61393	1.38 (1.14 to 1.61)
1880	Eswatini	Prevalence	Female	Self-harm	Age-standardized	0.291812	0.181997	0.401747	0.29 (0.18 to 0.4)
1881	Eswatini	Prevalence	Both	Self-harm	Age-standardized	0.924851	0.756774	1.09321	0.92 (0.76 to 1.09)
1882	Eswatini	Incidence	Male	Self-harm	Age-standardized	1.4972	1.21329	1.78192	1.5 (1.21 to 1.78)
1883	Eswatini	Incidence	Female	Self-harm	Age-standardized	0.470509	0.272483	0.668926	0.47 (0.27 to 0.67)
1884	Eswatini	Incidence	Both	Self-harm	Age-standardized	1.10864	0.876953	1.34085	1.11 (0.88 to 1.34)
1885	Kyrgyzstan	Deaths	Male	Self-harm	Age-standardized	-2.09283	-2.40305	-1.78164	-2.09 (-2.4 to -1.78)
1886	Kyrgyzstan	Deaths	Female	Self-harm	Age-standardized	-1.20462	-1.38439	-1.02452	-1.2 (-1.38 to -1.02)
1887	Kyrgyzstan	Deaths	Both	Self-harm	Age-standardized	-1.90143	-2.14299	-1.65927	-1.9 (-2.14 to -1.66)
1888	Kyrgyzstan	DALYs (Disability-Adjusted Life Years)	Male	Self-harm	Age-standardized	-1.98795	-2.30257	-1.67231	-1.99 (-2.3 to -1.67)
1889	Kyrgyzstan	DALYs (Disability-Adjusted Life Years)	Female	Self-harm	Age-standardized	-1.14566	-1.35472	-0.936158	-1.15 (-1.35 to -0.94)
1890	Kyrgyzstan	DALYs (Disability-Adjusted Life Years)	Both	Self-harm	Age-standardized	-1.81127	-2.05679	-1.56514	-1.81 (-2.06 to -1.57)
1891	Kyrgyzstan	Prevalence	Male	Self-harm	Age-standardized	-0.875425	-0.943335	-0.807468	-0.88 (-0.94 to -0.81)
1892	Kyrgyzstan	Prevalence	Female	Self-harm	Age-standardized	-0.51764	-0.614603	-0.420583	-0.52 (-0.61 to -0.42)
1893	Kyrgyzstan	Prevalence	Both	Self-harm	Age-standardized	-0.701966	-0.74335	-0.660564	-0.7 (-0.74 to -0.66)
1894	Kyrgyzstan	Incidence	Male	Self-harm	Age-standardized	-0.861933	-0.932021	-0.791796	-0.86 (-0.93 to -0.79)
1895	Kyrgyzstan	Incidence	Female	Self-harm	Age-standardized	-0.48297	-0.597311	-0.368498	-0.48 (-0.6 to -0.37)
1896	Kyrgyzstan	Incidence	Both	Self-harm	Age-standardized	-0.703574	-0.762285	-0.644828	-0.7 (-0.76 to -0.64)
1897	Bolivia (Plurinational State of)	Deaths	Male	Self-harm	Age-standardized	-0.402455	-0.49482	-0.310004	-0.4 (-0.49 to -0.31)
1898	Bolivia (Plurinational State of)	Deaths	Female	Self-harm	Age-standardized	-1.20993	-1.33362	-1.08608	-1.21 (-1.33 to -1.09)
1899	Bolivia (Plurinational State of)	Deaths	Both	Self-harm	Age-standardized	-0.655575	-0.740437	-0.570641	-0.66 (-0.74 to -0.57)
1900	Bolivia (Plurinational State of)	DALYs (Disability-Adjusted Life Years)	Male	Self-harm	Age-standardized	-0.485332	-0.585109	-0.385455	-0.49 (-0.59 to -0.39)
1901	Bolivia (Plurinational State of)	DALYs (Disability-Adjusted Life Years)	Female	Self-harm	Age-standardized	-1.38567	-1.52719	-1.24396	-1.39 (-1.53 to -1.24)
1902	Bolivia (Plurinational State of)	DALYs (Disability-Adjusted Life Years)	Both	Self-harm	Age-standardized	-0.808163	-0.89697	-0.719276	-0.81 (-0.9 to -0.72)
1903	Bolivia (Plurinational State of)	Prevalence	Male	Self-harm	Age-standardized	0.311926	0.236322	0.387588	0.31 (0.24 to 0.39)
1904	Bolivia (Plurinational State of)	Prevalence	Female	Self-harm	Age-standardized	-0.623019	-0.748595	-0.497284	-0.62 (-0.75 to -0.5)
1905	Bolivia (Plurinational State of)	Prevalence	Both	Self-harm	Age-standardized	-0.295147	-0.398034	-0.192153	-0.3 (-0.4 to -0.19)
1906	Bolivia (Plurinational State of)	Incidence	Male	Self-harm	Age-standardized	0.512882	0.436063	0.589759	0.51 (0.44 to 0.59)
1907	Bolivia (Plurinational State of)	Incidence	Female	Self-harm	Age-standardized	-0.342202	-0.462661	-0.221598	-0.34 (-0.46 to -0.22)
1908	Bolivia (Plurinational State of)	Incidence	Both	Self-harm	Age-standardized	-0.0791152	-0.180433	0.022305	-0.08 (-0.18 to 0.02)
1909	Zimbabwe	Deaths	Male	Self-harm	Age-standardized	1.73478	1.18721	2.28531	1.73 (1.19 to 2.29)
1910	Zimbabwe	Deaths	Female	Self-harm	Age-standardized	2.80138	2.04679	3.56155	2.8 (2.05 to 3.56)
1911	Zimbabwe	Deaths	Both	Self-harm	Age-standardized	1.89049	1.35017	2.4337	1.89 (1.35 to 2.43)
1912	Zimbabwe	DALYs (Disability-Adjusted Life Years)	Male	Self-harm	Age-standardized	2.04277	1.45029	2.63872	2.04 (1.45 to 2.64)
1913	Zimbabwe	DALYs (Disability-Adjusted Life Years)	Female	Self-harm	Age-standardized	3.22147	2.4211	4.02809	3.22 (2.42 to 4.03)
1914	Zimbabwe	DALYs (Disability-Adjusted Life Years)	Both	Self-harm	Age-standardized	2.23604	1.6632	2.81212	2.24 (1.66 to 2.81)
1915	Zimbabwe	Prevalence	Male	Self-harm	Age-standardized	0.609858	0.475704	0.744191	0.61 (0.48 to 0.74)
1916	Zimbabwe	Prevalence	Female	Self-harm	Age-standardized	1.40608	1.22924	1.58323	1.41 (1.23 to 1.58)
1917	Zimbabwe	Prevalence	Both	Self-harm	Age-standardized	0.972728	0.931913	1.01356	0.97 (0.93 to 1.01)
1918	Zimbabwe	Incidence	Male	Self-harm	Age-standardized	0.468916	0.260893	0.677371	0.47 (0.26 to 0.68)
1919	Zimbabwe	Incidence	Female	Self-harm	Age-standardized	1.24145	1.14276	1.34024	1.24 (1.14 to 1.34)
1920	Zimbabwe	Incidence	Both	Self-harm	Age-standardized	0.890894	0.795355	0.986524	0.89 (0.8 to 0.99)
1921	Senegal	Deaths	Male	Self-harm	Age-standardized	-0.0196583	-0.123742	0.0845333	-0.02 (-0.12 to 0.08)
1922	Senegal	Deaths	Female	Self-harm	Age-standardized	-0.254878	-0.35763	-0.15202	-0.25 (-0.36 to -0.15)
1923	Senegal	Deaths	Both	Self-harm	Age-standardized	-0.138379	-0.241208	-0.0354444	-0.14 (-0.24 to -0.04)
1924	Senegal	DALYs (Disability-Adjusted Life Years)	Male	Self-harm	Age-standardized	0.0113034	-0.119953	0.142733	0.01 (-0.12 to 0.14)
1925	Senegal	DALYs (Disability-Adjusted Life Years)	Female	Self-harm	Age-standardized	-0.402708	-0.526944	-0.278317	-0.4 (-0.53 to -0.28)
1926	Senegal	DALYs (Disability-Adjusted Life Years)	Both	Self-harm	Age-standardized	-0.105207	-0.233323	0.0230725	-0.11 (-0.23 to 0.02)
1927	Senegal	Prevalence	Male	Self-harm	Age-standardized	0.474913	0.408862	0.541007	0.47 (0.41 to 0.54)
1928	Senegal	Prevalence	Female	Self-harm	Age-standardized	-0.14267	-0.216585	-0.0687006	-0.14 (-0.22 to -0.07)
1929	Senegal	Prevalence	Both	Self-harm	Age-standardized	0.204363	0.139197	0.269571	0.2 (0.14 to 0.27)
1930	Senegal	Incidence	Male	Self-harm	Age-standardized	0.508262	0.461682	0.554863	0.51 (0.46 to 0.55)
1931	Senegal	Incidence	Female	Self-harm	Age-standardized	-0.0146593	-0.0826703	0.0533979	-0.01 (-0.08 to 0.05)
1932	Senegal	Incidence	Both	Self-harm	Age-standardized	0.267756	0.214697	0.320842	0.27 (0.21 to 0.32)
1933	Barbados	Deaths	Male	Self-harm	Age-standardized	-1.05163	-1.24171	-0.861193	-1.05 (-1.24 to -0.86)
1934	Barbados	Deaths	Female	Self-harm	Age-standardized	-2.04968	-2.53223	-1.56473	-2.05 (-2.53 to -1.56)
1935	Barbados	Deaths	Both	Self-harm	Age-standardized	-1.17269	-1.39138	-0.953513	-1.17 (-1.39 to -0.95)
1936	Barbados	DALYs (Disability-Adjusted Life Years)	Male	Self-harm	Age-standardized	-1.16183	-1.38651	-0.936643	-1.16 (-1.39 to -0.94)
1937	Barbados	DALYs (Disability-Adjusted Life Years)	Female	Self-harm	Age-standardized	-2.18254	-2.67465	-1.68794	-2.18 (-2.67 to -1.69)
1938	Barbados	DALYs (Disability-Adjusted Life Years)	Both	Self-harm	Age-standardized	-1.33941	-1.58809	-1.09011	-1.34 (-1.59 to -1.09)
1939	Barbados	Prevalence	Male	Self-harm	Age-standardized	-0.801882	-0.924547	-0.679065	-0.8 (-0.92 to -0.68)
1940	Barbados	Prevalence	Female	Self-harm	Age-standardized	-0.281851	-0.617892	0.0553264	-0.28 (-0.62 to 0.06)
1941	Barbados	Prevalence	Both	Self-harm	Age-standardized	-0.525524	-0.709044	-0.341664	-0.53 (-0.71 to -0.34)
1942	Barbados	Incidence	Male	Self-harm	Age-standardized	-0.654486	-0.777214	-0.531606	-0.65 (-0.78 to -0.53)
1943	Barbados	Incidence	Female	Self-harm	Age-standardized	-0.109553	-0.440588	0.222583	-0.11 (-0.44 to 0.22)
1944	Barbados	Incidence	Both	Self-harm	Age-standardized	-0.3642	-0.553822	-0.174216	-0.36 (-0.55 to -0.17)
1945	Cameroon	Deaths	Male	Self-harm	Age-standardized	0.304949	0.000217943	0.610609	0.3 (0 to 0.61)
1946	Cameroon	Deaths	Female	Self-harm	Age-standardized	-0.470194	-0.662667	-0.277349	-0.47 (-0.66 to -0.28)
1947	Cameroon	Deaths	Both	Self-harm	Age-standardized	0.11545	-0.159382	0.391039	0.12 (-0.16 to 0.39)
1948	Cameroon	DALYs (Disability-Adjusted Life Years)	Male	Self-harm	Age-standardized	0.423298	0.123548	0.723947	0.42 (0.12 to 0.72)
1949	Cameroon	DALYs (Disability-Adjusted Life Years)	Female	Self-harm	Age-standardized	-0.491774	-0.677944	-0.305256	-0.49 (-0.68 to -0.31)
1950	Cameroon	DALYs (Disability-Adjusted Life Years)	Both	Self-harm	Age-standardized	0.23579	-0.0362179	0.508539	0.24 (-0.04 to 0.51)
1951	Cameroon	Prevalence	Male	Self-harm	Age-standardized	0.902543	0.813368	0.991798	0.9 (0.81 to 0.99)
1952	Cameroon	Prevalence	Female	Self-harm	Age-standardized	-0.0271927	-0.0802738	0.0259167	-0.03 (-0.08 to 0.03)
1953	Cameroon	Prevalence	Both	Self-harm	Age-standardized	0.497224	0.432633	0.561857	0.5 (0.43 to 0.56)
1954	Cameroon	Incidence	Male	Self-harm	Age-standardized	1.01252	0.907195	1.11796	1.01 (0.91 to 1.12)
1955	Cameroon	Incidence	Female	Self-harm	Age-standardized	0.0954134	0.0293245	0.161546	0.1 (0.03 to 0.16)
1956	Cameroon	Incidence	Both	Self-harm	Age-standardized	0.555849	0.478128	0.633631	0.56 (0.48 to 0.63)
1957	Costa Rica	Deaths	Male	Self-harm	Age-standardized	0.836444	0.522548	1.15132	0.84 (0.52 to 1.15)
1958	Costa Rica	Deaths	Female	Self-harm	Age-standardized	1.38031	0.995977	1.76611	1.38 (1 to 1.77)
1959	Costa Rica	Deaths	Both	Self-harm	Age-standardized	0.814419	0.492252	1.13762	0.81 (0.49 to 1.14)
1960	Costa Rica	DALYs (Disability-Adjusted Life Years)	Male	Self-harm	Age-standardized	0.867273	0.557271	1.17823	0.87 (0.56 to 1.18)
1961	Costa Rica	DALYs (Disability-Adjusted Life Years)	Female	Self-harm	Age-standardized	1.28341	0.907791	1.66043	1.28 (0.91 to 1.66)
1962	Costa Rica	DALYs (Disability-Adjusted Life Years)	Both	Self-harm	Age-standardized	0.853404	0.534104	1.17372	0.85 (0.53 to 1.17)
1963	Costa Rica	Prevalence	Male	Self-harm	Age-standardized	0.597335	0.548548	0.646147	0.6 (0.55 to 0.65)
1964	Costa Rica	Prevalence	Female	Self-harm	Age-standardized	0.0369344	-0.0596907	0.133653	0.04 (-0.06 to 0.13)
1965	Costa Rica	Prevalence	Both	Self-harm	Age-standardized	0.336663	0.287174	0.386176	0.34 (0.29 to 0.39)
1966	Costa Rica	Incidence	Male	Self-harm	Age-standardized	0.760998	0.722795	0.799216	0.76 (0.72 to 0.8)
1967	Costa Rica	Incidence	Female	Self-harm	Age-standardized	0.371432	0.286234	0.456702	0.37 (0.29 to 0.46)
1968	Costa Rica	Incidence	Both	Self-harm	Age-standardized	0.579767	0.53447	0.625084	0.58 (0.53 to 0.63)
1969	Grenada	Deaths	Male	Self-harm	Age-standardized	-0.973459	-1.42079	-0.524097	-0.97 (-1.42 to -0.52)
1970	Grenada	Deaths	Female	Self-harm	Age-standardized	-2.12807	-2.87999	-1.37034	-2.13 (-2.88 to -1.37)
1971	Grenada	Deaths	Both	Self-harm	Age-standardized	-1.34752	-1.49685	-1.19797	-1.35 (-1.5 to -1.2)
1972	Grenada	DALYs (Disability-Adjusted Life Years)	Male	Self-harm	Age-standardized	-1.22887	-1.46829	-0.988868	-1.23 (-1.47 to -0.99)
1973	Grenada	DALYs (Disability-Adjusted Life Years)	Female	Self-harm	Age-standardized	-2.28194	-2.98162	-1.57722	-2.28 (-2.98 to -1.58)
1974	Grenada	DALYs (Disability-Adjusted Life Years)	Both	Self-harm	Age-standardized	-1.41795	-1.53791	-1.29785	-1.42 (-1.54 to -1.3)
1975	Grenada	Prevalence	Male	Self-harm	Age-standardized	-0.0996154	-0.15971	-0.0394849	-0.1 (-0.16 to -0.04)
1976	Grenada	Prevalence	Female	Self-harm	Age-standardized	-0.782472	-1.16731	-0.396132	-0.78 (-1.17 to -0.4)
1977	Grenada	Prevalence	Both	Self-harm	Age-standardized	-0.452331	-0.642924	-0.261372	-0.45 (-0.64 to -0.26)
1978	Grenada	Incidence	Male	Self-harm	Age-standardized	-0.0864782	-0.17652	0.00364482	-0.09 (-0.18 to 0)
1979	Grenada	Incidence	Female	Self-harm	Age-standardized	-0.651232	-1.04179	-0.259137	-0.65 (-1.04 to -0.26)
1980	Grenada	Incidence	Both	Self-harm	Age-standardized	-0.398383	-0.587806	-0.208599	-0.4 (-0.59 to -0.21)
1981	Croatia	Deaths	Male	Self-harm	Age-standardized	-2.45579	-2.5677	-2.34375	-2.46 (-2.57 to -2.34)
1982	Croatia	Deaths	Female	Self-harm	Age-standardized	-3.08202	-3.18732	-2.9766	-3.08 (-3.19 to -2.98)
1983	Croatia	Deaths	Both	Self-harm	Age-standardized	-2.51228	-2.60147	-2.423	-2.51 (-2.6 to -2.42)
1984	Croatia	DALYs (Disability-Adjusted Life Years)	Male	Self-harm	Age-standardized	-2.48605	-2.6375	-2.33436	-2.49 (-2.64 to -2.33)
1985	Croatia	DALYs (Disability-Adjusted Life Years)	Female	Self-harm	Age-standardized	-3.10384	-3.21123	-2.99634	-3.1 (-3.21 to -3)
1986	Croatia	DALYs (Disability-Adjusted Life Years)	Both	Self-harm	Age-standardized	-2.57823	-2.70067	-2.45564	-2.58 (-2.7 to -2.46)
1987	Croatia	Prevalence	Male	Self-harm	Age-standardized	-1.42877	-1.52801	-1.32943	-1.43 (-1.53 to -1.33)
1988	Croatia	Prevalence	Female	Self-harm	Age-standardized	-2.22163	-2.30949	-2.13369	-2.22 (-2.31 to -2.13)
1989	Croatia	Prevalence	Both	Self-harm	Age-standardized	-1.74919	-1.84045	-1.65784	-1.75 (-1.84 to -1.66)
1990	Croatia	Incidence	Male	Self-harm	Age-standardized	-1.29376	-1.37769	-1.20976	-1.29 (-1.38 to -1.21)
1991	Croatia	Incidence	Female	Self-harm	Age-standardized	-2.06894	-2.15281	-1.98499	-2.07 (-2.15 to -1.98)
1992	Croatia	Incidence	Both	Self-harm	Age-standardized	-1.65905	-1.73817	-1.57987	-1.66 (-1.74 to -1.58)
1993	Ghana	Deaths	Male	Self-harm	Age-standardized	1.16144	0.915035	1.40844	1.16 (0.92 to 1.41)
1994	Ghana	Deaths	Female	Self-harm	Age-standardized	1.96668	1.72206	2.2119	1.97 (1.72 to 2.21)
1995	Ghana	Deaths	Both	Self-harm	Age-standardized	1.1096	0.905603	1.31401	1.11 (0.91 to 1.31)
1996	Ghana	DALYs (Disability-Adjusted Life Years)	Male	Self-harm	Age-standardized	0.961315	0.756201	1.16685	0.96 (0.76 to 1.17)
1997	Ghana	DALYs (Disability-Adjusted Life Years)	Female	Self-harm	Age-standardized	1.55843	1.33405	1.7833	1.56 (1.33 to 1.78)
1998	Ghana	DALYs (Disability-Adjusted Life Years)	Both	Self-harm	Age-standardized	0.941068	0.769221	1.11321	0.94 (0.77 to 1.11)
1999	Ghana	Prevalence	Male	Self-harm	Age-standardized	1.19886	1.1587	1.23903	1.2 (1.16 to 1.24)
[truncated: 449 more rows]
