# Supplementary material for: Bridging Three Decades: Global Self-Harm Trends From 1990–2021 and Projections to 2040
Source: Actas Esp Psiquiatr. 2026 Jun 15;54(3):644–56. doi: 10.62641/aep.v54i3.2111 (PMC13294765; doi:10.62641/aep.v54i3.2111)
Supplement: Supplementary file 1 [file ActEsp-54-3-644-656-s1.zip › Supplementary Table 5.csv]

	location	measure	sex	cause	age	EAPC	LCI	UCI	EAPC_95CI
1	Central Asia	Deaths	Male	Self-harm	Age-standardized	-1.33014461136365	-1.83297178729157	-0.824741874440815	-1.33 (-1.83 to -0.82)
2	Central Asia	Deaths	Female	Self-harm	Age-standardized	-0.630375818883611	-0.808679151031855	-0.451751974033421	-0.63 (-0.81 to -0.45)
3	Central Asia	Deaths	Both	Self-harm	Age-standardized	-1.15097636449538	-1.56790316706089	-0.732283593670635	-1.15 (-1.57 to -0.73)
4	Central Asia	DALYs (Disability-Adjusted Life Years)	Male	Self-harm	Age-standardized	-1.25326264476551	-1.76313019908236	-0.740748783380107	-1.25 (-1.76 to -0.74)
5	Central Asia	DALYs (Disability-Adjusted Life Years)	Female	Self-harm	Age-standardized	-0.178174234848349	-0.351213679212881	-0.00483430865747536	-0.18 (-0.35 to 0)
6	Central Asia	DALYs (Disability-Adjusted Life Years)	Both	Self-harm	Age-standardized	-0.984517991399858	-1.40210699394757	-0.565160385388808	-0.98 (-1.4 to -0.57)
7	Central Asia	Prevalence	Male	Self-harm	Age-standardized	0.347372262604484	0.159158097040413	0.535940110974908	0.35 (0.16 to 0.54)
8	Central Asia	Prevalence	Female	Self-harm	Age-standardized	1.06671913032899	0.992997589451194	1.14049448548816	1.07 (0.99 to 1.14)
9	Central Asia	Prevalence	Both	Self-harm	Age-standardized	0.681032967231987	0.560417699801063	0.801792904335863	0.68 (0.56 to 0.8)
10	Central Asia	Incidence	Male	Self-harm	Age-standardized	0.433906855746158	0.263380984543793	0.604722753800413	0.43 (0.26 to 0.6)
11	Central Asia	Incidence	Female	Self-harm	Age-standardized	1.18481752334985	1.11434002360058	1.25534414647737	1.18 (1.11 to 1.26)
12	Central Asia	Incidence	Both	Self-harm	Age-standardized	0.775030072497973	0.680178843824697	0.869970660920938	0.78 (0.68 to 0.87)
13	High-income Asia Pacific	Deaths	Male	Self-harm	Age-standardized	0.250787201135183	-0.332276153644706	0.837261518487153	0.25 (-0.33 to 0.84)
14	High-income Asia Pacific	Deaths	Female	Self-harm	Age-standardized	-0.25972805596981	-0.669393197038026	0.151626650210401	-0.26 (-0.67 to 0.15)
15	High-income Asia Pacific	Deaths	Both	Self-harm	Age-standardized	0.129542672164851	-0.387641175073516	0.649411719663484	0.13 (-0.39 to 0.65)
16	High-income Asia Pacific	DALYs (Disability-Adjusted Life Years)	Male	Self-harm	Age-standardized	0.484210709693667	-0.0804944125218365	1.05210731962904	0.48 (-0.08 to 1.05)
17	High-income Asia Pacific	DALYs (Disability-Adjusted Life Years)	Female	Self-harm	Age-standardized	0.291743013331214	-0.148555070729839	0.733982605629491	0.29 (-0.15 to 0.73)
18	High-income Asia Pacific	DALYs (Disability-Adjusted Life Years)	Both	Self-harm	Age-standardized	0.450950569122788	-0.0633480782341711	0.967895924104911	0.45 (-0.06 to 0.97)
19	High-income Asia Pacific	Prevalence	Male	Self-harm	Age-standardized	0.674960006091729	0.374242341000652	0.976578610626921	0.67 (0.37 to 0.98)
20	High-income Asia Pacific	Prevalence	Female	Self-harm	Age-standardized	0.822598369955263	0.530275132781033	1.11577162842784	0.82 (0.53 to 1.12)
21	High-income Asia Pacific	Prevalence	Both	Self-harm	Age-standardized	0.750209309644179	0.459589405113081	1.04166994953374	0.75 (0.46 to 1.04)
22	High-income Asia Pacific	Incidence	Male	Self-harm	Age-standardized	0.711610869108537	0.410672412325197	1.01345126143912	0.71 (0.41 to 1.01)
23	High-income Asia Pacific	Incidence	Female	Self-harm	Age-standardized	0.836875460496267	0.534805136383376	1.13985339546678	0.84 (0.53 to 1.14)
24	High-income Asia Pacific	Incidence	Both	Self-harm	Age-standardized	0.755127631004537	0.459106261925402	1.05202128189279	0.76 (0.46 to 1.05)
25	Western Sub-Saharan Africa	Deaths	Male	Self-harm	Age-standardized	-0.114542255236316	-0.212404245591458	-0.016584291337729	-0.11 (-0.21 to -0.02)
26	Western Sub-Saharan Africa	Deaths	Female	Self-harm	Age-standardized	-0.392761920350293	-0.522445704568419	-0.2629090740356	-0.39 (-0.52 to -0.26)
27	Western Sub-Saharan Africa	Deaths	Both	Self-harm	Age-standardized	-0.266341193631792	-0.390626138010941	-0.141901176022086	-0.27 (-0.39 to -0.14)
28	Western Sub-Saharan Africa	DALYs (Disability-Adjusted Life Years)	Male	Self-harm	Age-standardized	-0.051668963615481	-0.148431995972276	0.0451878387703442	-0.05 (-0.15 to 0.05)
29	Western Sub-Saharan Africa	DALYs (Disability-Adjusted Life Years)	Female	Self-harm	Age-standardized	-0.499560301870494	-0.622222143267204	-0.376747059147842	-0.5 (-0.62 to -0.38)
30	Western Sub-Saharan Africa	DALYs (Disability-Adjusted Life Years)	Both	Self-harm	Age-standardized	-0.280666235087479	-0.395550756342145	-0.165649205161511	-0.28 (-0.4 to -0.17)
31	Western Sub-Saharan Africa	Prevalence	Male	Self-harm	Age-standardized	0.618824162202625	0.585221772843658	0.652437777073134	0.62 (0.59 to 0.65)
32	Western Sub-Saharan Africa	Prevalence	Female	Self-harm	Age-standardized	-0.322224026471962	-0.409490805454149	-0.234880779453062	-0.32 (-0.41 to -0.23)
33	Western Sub-Saharan Africa	Prevalence	Both	Self-harm	Age-standardized	0.159081584777532	0.106384238898904	0.211806671247183	0.16 (0.11 to 0.21)
34	Western Sub-Saharan Africa	Incidence	Male	Self-harm	Age-standardized	0.649931375576629	0.606714221445492	0.693167094297853	0.65 (0.61 to 0.69)
35	Western Sub-Saharan Africa	Incidence	Female	Self-harm	Age-standardized	-0.177141751283194	-0.262544898957995	-0.0916654746356826	-0.18 (-0.26 to -0.09)
36	Western Sub-Saharan Africa	Incidence	Both	Self-harm	Age-standardized	0.221406006608982	0.163393989341043	0.279451622919602	0.22 (0.16 to 0.28)
37	High-income North America	Deaths	Male	Self-harm	Age-standardized	0.135376114821772	-0.101827083611505	0.373142540346261	0.14 (-0.1 to 0.37)
38	High-income North America	Deaths	Female	Self-harm	Age-standardized	1.05391171656273	0.813434999607443	1.29496205796991	1.05 (0.81 to 1.29)
39	High-income North America	Deaths	Both	Self-harm	Age-standardized	0.394175713801759	0.1651189745145	0.623756258085728	0.39 (0.17 to 0.62)
40	High-income North America	DALYs (Disability-Adjusted Life Years)	Male	Self-harm	Age-standardized	0.142190719590762	-0.117631968545262	0.402689281062596	0.14 (-0.12 to 0.4)
41	High-income North America	DALYs (Disability-Adjusted Life Years)	Female	Self-harm	Age-standardized	1.09733506900342	0.864458904512366	1.33074889867979	1.1 (0.86 to 1.33)
42	High-income North America	DALYs (Disability-Adjusted Life Years)	Both	Self-harm	Age-standardized	0.366713998421342	0.120353052315969	0.61368115209508	0.37 (0.12 to 0.61)
43	High-income North America	Prevalence	Male	Self-harm	Age-standardized	0.06726996850559	0.0317285843864701	0.102823980517885	0.07 (0.03 to 0.1)
44	High-income North America	Prevalence	Female	Self-harm	Age-standardized	0.886499893903103	0.713559949514875	1.05973680152425	0.89 (0.71 to 1.06)
45	High-income North America	Prevalence	Both	Self-harm	Age-standardized	0.462169758839504	0.362732736081273	0.561705301448945	0.46 (0.36 to 0.56)
46	High-income North America	Incidence	Male	Self-harm	Age-standardized	0.0956588094390476	0.056095071192086	0.135238191804254	0.1 (0.06 to 0.14)
47	High-income North America	Incidence	Female	Self-harm	Age-standardized	0.915399105958059	0.734283218808085	1.0968406316447	0.92 (0.73 to 1.1)
48	High-income North America	Incidence	Both	Self-harm	Age-standardized	0.538921553932914	0.424466723099992	0.653506830151596	0.54 (0.42 to 0.65)
49	Southeast Asia	Deaths	Male	Self-harm	Age-standardized	-1.51176167358426	-1.6806537754482	-1.34257945036405	-1.51 (-1.68 to -1.34)
50	Southeast Asia	Deaths	Female	Self-harm	Age-standardized	-2.12434512040092	-2.25199761716927	-1.9965259178224	-2.12 (-2.25 to -2)
51	Southeast Asia	Deaths	Both	Self-harm	Age-standardized	-1.65878718393219	-1.81504601735853	-1.50227966858428	-1.66 (-1.82 to -1.5)
52	Southeast Asia	DALYs (Disability-Adjusted Life Years)	Male	Self-harm	Age-standardized	-1.67647864121568	-1.86873626040577	-1.48384435315649	-1.68 (-1.87 to -1.48)
53	Southeast Asia	DALYs (Disability-Adjusted Life Years)	Female	Self-harm	Age-standardized	-2.44473000919871	-2.59582227242671	-2.29340337335407	-2.44 (-2.6 to -2.29)
54	Southeast Asia	DALYs (Disability-Adjusted Life Years)	Both	Self-harm	Age-standardized	-1.85441440341052	-2.03207137726406	-1.67643526289691	-1.85 (-2.03 to -1.68)
55	Southeast Asia	Prevalence	Male	Self-harm	Age-standardized	-0.901614781364724	-1.02835684620207	-0.774710411947122	-0.9 (-1.03 to -0.77)
56	Southeast Asia	Prevalence	Female	Self-harm	Age-standardized	-1.90936317318766	-2.06458360879823	-1.75389672459713	-1.91 (-2.06 to -1.75)
57	Southeast Asia	Prevalence	Both	Self-harm	Age-standardized	-1.38686550742988	-1.52804964982507	-1.24547894229406	-1.39 (-1.53 to -1.25)
58	Southeast Asia	Incidence	Male	Self-harm	Age-standardized	-0.850139634892633	-0.966402731803107	-0.733740047860865	-0.85 (-0.97 to -0.73)
59	Southeast Asia	Incidence	Female	Self-harm	Age-standardized	-1.71706884700596	-1.87206283266685	-1.5618300469091	-1.72 (-1.87 to -1.56)
60	Southeast Asia	Incidence	Both	Self-harm	Age-standardized	-1.29385257288634	-1.43043774159771	-1.15707814181158	-1.29 (-1.43 to -1.16)
61	Oceania	Deaths	Male	Self-harm	Age-standardized	-0.932286985097308	-1.01295834277269	-0.851549882776559	-0.93 (-1.01 to -0.85)
62	Oceania	Deaths	Female	Self-harm	Age-standardized	-0.945851883774163	-1.04394650059563	-0.847660026273545	-0.95 (-1.04 to -0.85)
63	Oceania	Deaths	Both	Self-harm	Age-standardized	-0.946122961418916	-1.02963037719336	-0.862545085278232	-0.95 (-1.03 to -0.86)
64	Oceania	DALYs (Disability-Adjusted Life Years)	Male	Self-harm	Age-standardized	-0.972894176228956	-1.04876378138056	-0.896966399020038	-0.97 (-1.05 to -0.9)
65	Oceania	DALYs (Disability-Adjusted Life Years)	Female	Self-harm	Age-standardized	-0.964068714672173	-1.07056843617999	-0.857454343858277	-0.96 (-1.07 to -0.86)
66	Oceania	DALYs (Disability-Adjusted Life Years)	Both	Self-harm	Age-standardized	-0.981157336581151	-1.06291496072619	-0.899332151226861	-0.98 (-1.06 to -0.9)
67	Oceania	Prevalence	Male	Self-harm	Age-standardized	-0.36656322019194	-0.418175722246505	-0.314923967770153	-0.37 (-0.42 to -0.31)
68	Oceania	Prevalence	Female	Self-harm	Age-standardized	-0.745379503057852	-0.821763313564172	-0.668936864257119	-0.75 (-0.82 to -0.67)
69	Oceania	Prevalence	Both	Self-harm	Age-standardized	-0.527565002386166	-0.587954543602442	-0.467138776513898	-0.53 (-0.59 to -0.47)
70	Oceania	Incidence	Male	Self-harm	Age-standardized	-0.531555092451175	-0.599070447695071	-0.463993879253888	-0.53 (-0.6 to -0.46)
71	Oceania	Incidence	Female	Self-harm	Age-standardized	-0.871563228909233	-0.971154081887649	-0.771872219881298	-0.87 (-0.97 to -0.77)
72	Oceania	Incidence	Both	Self-harm	Age-standardized	-0.692134876285655	-0.774367637451101	-0.609833965118567	-0.69 (-0.77 to -0.61)
73	East Asia	Deaths	Male	Self-harm	Age-standardized	-3.40711767742647	-3.67828826502338	-3.13518367433109	-3.41 (-3.68 to -3.14)
74	East Asia	Deaths	Female	Self-harm	Age-standardized	-4.97530893474431	-5.26436412323559	-4.68537178772476	-4.98 (-5.26 to -4.69)
75	East Asia	Deaths	Both	Self-harm	Age-standardized	-4.1064478504689	-4.37764159906261	-3.83448497161625	-4.11 (-4.38 to -3.83)
76	East Asia	DALYs (Disability-Adjusted Life Years)	Male	Self-harm	Age-standardized	-3.61864243433041	-3.87026106043432	-3.36636519900003	-3.62 (-3.87 to -3.37)
77	East Asia	DALYs (Disability-Adjusted Life Years)	Female	Self-harm	Age-standardized	-5.4505872128774	-5.73039279426492	-5.16995112878921	-5.45 (-5.73 to -5.17)
78	East Asia	DALYs (Disability-Adjusted Life Years)	Both	Self-harm	Age-standardized	-4.44170104032845	-4.70640057090717	-4.17626624692086	-4.44 (-4.71 to -4.18)
79	East Asia	Prevalence	Male	Self-harm	Age-standardized	-1.51891296965729	-1.67275676059638	-1.36482847317992	-1.52 (-1.67 to -1.36)
80	East Asia	Prevalence	Female	Self-harm	Age-standardized	-4.1516821995091	-4.37102263588384	-3.93183867057438	-4.15 (-4.37 to -3.93)
81	East Asia	Prevalence	Both	Self-harm	Age-standardized	-3.16087889376248	-3.36272898846552	-2.95860718677354	-3.16 (-3.36 to -2.96)
82	East Asia	Incidence	Male	Self-harm	Age-standardized	-1.23024025504377	-1.39730431860787	-1.06289313226773	-1.23 (-1.4 to -1.06)
83	East Asia	Incidence	Female	Self-harm	Age-standardized	-3.65865540423471	-3.88763473604058	-3.4291305491317	-3.66 (-3.89 to -3.43)
84	East Asia	Incidence	Both	Self-harm	Age-standardized	-2.87110455583066	-3.08423913196388	-2.65750125977885	-2.87 (-3.08 to -2.66)
85	Tropical Latin America	Deaths	Male	Self-harm	Age-standardized	0.0454767674810785	-0.180217314302955	0.271681147095704	0.05 (-0.18 to 0.27)
86	Tropical Latin America	Deaths	Female	Self-harm	Age-standardized	0.207194511115771	-0.0423516500467125	0.457363668993138	0.21 (-0.04 to 0.46)
87	Tropical Latin America	Deaths	Both	Self-harm	Age-standardized	0.0813839394303795	-0.147859345923385	0.31115352781117	0.08 (-0.15 to 0.31)
88	Tropical Latin America	DALYs (Disability-Adjusted Life Years)	Male	Self-harm	Age-standardized	0.216370099407692	-0.0178448101247897	0.451133673086734	0.22 (-0.02 to 0.45)
89	Tropical Latin America	DALYs (Disability-Adjusted Life Years)	Female	Self-harm	Age-standardized	0.298825446308304	0.0444423319293952	0.553855380914037	0.3 (0.04 to 0.55)
90	Tropical Latin America	DALYs (Disability-Adjusted Life Years)	Both	Self-harm	Age-standardized	0.243983012815385	0.00782566673034335	0.480698018180958	0.24 (0.01 to 0.48)
91	Tropical Latin America	Prevalence	Male	Self-harm	Age-standardized	-0.543630254877137	-0.738932033924156	-0.347944208506779	-0.54 (-0.74 to -0.35)
92	Tropical Latin America	Prevalence	Female	Self-harm	Age-standardized	-0.952509862400885	-1.01788731762925	-0.887089225515392	-0.95 (-1.02 to -0.89)
93	Tropical Latin America	Prevalence	Both	Self-harm	Age-standardized	-0.738004047659868	-0.864606181688021	-0.611240234742649	-0.74 (-0.86 to -0.61)
94	Tropical Latin America	Incidence	Male	Self-harm	Age-standardized	-0.538935424818376	-0.74701385701762	-0.330420767618467	-0.54 (-0.75 to -0.33)
95	Tropical Latin America	Incidence	Female	Self-harm	Age-standardized	-0.800483042784006	-0.87558619498761	-0.725322987510257	-0.8 (-0.88 to -0.73)
96	Tropical Latin America	Incidence	Both	Self-harm	Age-standardized	-0.667711360284684	-0.80323627405261	-0.532001289243866	-0.67 (-0.8 to -0.53)
97	Central Latin America	Deaths	Male	Self-harm	Age-standardized	0.698147835356022	0.485643298661165	0.911101771354428	0.7 (0.49 to 0.91)
98	Central Latin America	Deaths	Female	Self-harm	Age-standardized	1.41806593050566	1.20298186538126	1.63360710819946	1.42 (1.2 to 1.63)
99	Central Latin America	Deaths	Both	Self-harm	Age-standardized	0.806671142148252	0.60258099433852	1.01117532295814	0.81 (0.6 to 1.01)
100	Central Latin America	DALYs (Disability-Adjusted Life Years)	Male	Self-harm	Age-standardized	0.885660999049165	0.674279950351653	1.09748587458873	0.89 (0.67 to 1.1)
101	Central Latin America	DALYs (Disability-Adjusted Life Years)	Female	Self-harm	Age-standardized	1.44481123820939	1.22432176348932	1.66578098889096	1.44 (1.22 to 1.67)
102	Central Latin America	DALYs (Disability-Adjusted Life Years)	Both	Self-harm	Age-standardized	0.99867068198658	0.794566573092226	1.20318809180264	1 (0.79 to 1.2)
103	Central Latin America	Prevalence	Male	Self-harm	Age-standardized	0.788909731603904	0.694010406685086	0.883898494631663	0.79 (0.69 to 0.88)
104	Central Latin America	Prevalence	Female	Self-harm	Age-standardized	0.786158637415979	0.666967309737054	0.905491089566768	0.79 (0.67 to 0.91)
105	Central Latin America	Prevalence	Both	Self-harm	Age-standardized	0.776685055393012	0.690006104102769	0.863438624223622	0.78 (0.69 to 0.86)
106	Central Latin America	Incidence	Male	Self-harm	Age-standardized	0.931730687826304	0.824133917116954	1.03944228287998	0.93 (0.82 to 1.04)
107	Central Latin America	Incidence	Female	Self-harm	Age-standardized	1.05033017297118	0.940637706525527	1.16014184251947	1.05 (0.94 to 1.16)
108	Central Latin America	Incidence	Both	Self-harm	Age-standardized	0.990532073789341	0.8945183312145	1.08663718543869	0.99 (0.89 to 1.09)
109	Central Sub-Saharan Africa	Deaths	Male	Self-harm	Age-standardized	-0.390757393386321	-0.466793749447314	-0.31466295090713	-0.39 (-0.47 to -0.31)
110	Central Sub-Saharan Africa	Deaths	Female	Self-harm	Age-standardized	-0.302761139850638	-0.345100816453747	-0.260403474686699	-0.3 (-0.35 to -0.26)
111	Central Sub-Saharan Africa	Deaths	Both	Self-harm	Age-standardized	-0.445027928145025	-0.514529808817865	-0.375477492528364	-0.45 (-0.51 to -0.38)
112	Central Sub-Saharan Africa	DALYs (Disability-Adjusted Life Years)	Male	Self-harm	Age-standardized	-0.356026784954788	-0.438834838044555	-0.273149857885446	-0.36 (-0.44 to -0.27)
113	Central Sub-Saharan Africa	DALYs (Disability-Adjusted Life Years)	Female	Self-harm	Age-standardized	-0.385703013619432	-0.429637697047625	-0.341748944338227	-0.39 (-0.43 to -0.34)
114	Central Sub-Saharan Africa	DALYs (Disability-Adjusted Life Years)	Both	Self-harm	Age-standardized	-0.35135135261033	-0.417609193878454	-0.285049426223394	-0.35 (-0.42 to -0.29)
115	Central Sub-Saharan Africa	Prevalence	Male	Self-harm	Age-standardized	-0.0892170025567851	-0.204888239490086	0.0265883074269668	-0.09 (-0.2 to 0.03)
116	Central Sub-Saharan Africa	Prevalence	Female	Self-harm	Age-standardized	-0.299258801581448	-0.346743631060598	-0.251751345555873	-0.3 (-0.35 to -0.25)
117	Central Sub-Saharan Africa	Prevalence	Both	Self-harm	Age-standardized	-0.176867442495687	-0.256635477590905	-0.097035614290486	-0.18 (-0.26 to -0.1)
118	Central Sub-Saharan Africa	Incidence	Male	Self-harm	Age-standardized	-0.0503837526617867	-0.174075558998976	0.0734613170991105	-0.05 (-0.17 to 0.07)
119	Central Sub-Saharan Africa	Incidence	Female	Self-harm	Age-standardized	-0.201710057339222	-0.252242210965881	-0.151152304154167	-0.2 (-0.25 to -0.15)
120	Central Sub-Saharan Africa	Incidence	Both	Self-harm	Age-standardized	-0.112846226451557	-0.190953018580697	-0.0346783108956195	-0.11 (-0.19 to -0.03)
121	Andean Latin America	Deaths	Male	Self-harm	Age-standardized	0.744039299570032	0.519765030261854	0.968813957511805	0.74 (0.52 to 0.97)
122	Andean Latin America	Deaths	Female	Self-harm	Age-standardized	-0.653531190531298	-0.922575784649893	-0.383756006228342	-0.65 (-0.92 to -0.38)
123	Andean Latin America	Deaths	Both	Self-harm	Age-standardized	0.346299954583595	0.122029124725587	0.571073145466094	0.35 (0.12 to 0.57)
124	Andean Latin America	DALYs (Disability-Adjusted Life Years)	Male	Self-harm	Age-standardized	0.808864208065541	0.56753323700709	1.05077429880325	0.81 (0.57 to 1.05)
125	Andean Latin America	DALYs (Disability-Adjusted Life Years)	Female	Self-harm	Age-standardized	-0.7026251992588	-0.982746994805539	-0.421710933531771	-0.7 (-0.98 to -0.42)
126	Andean Latin America	DALYs (Disability-Adjusted Life Years)	Both	Self-harm	Age-standardized	0.334780767508103	0.096320117337978	0.573809505312339	0.33 (0.1 to 0.57)
127	Andean Latin America	Prevalence	Male	Self-harm	Age-standardized	1.33310924057057	1.16391827047422	1.50258317305956	1.33 (1.16 to 1.5)
128	Andean Latin America	Prevalence	Female	Self-harm	Age-standardized	-0.0283346518520466	-0.208266035746441	0.151921160746271	-0.03 (-0.21 to 0.15)
129	Andean Latin America	Prevalence	Both	Self-harm	Age-standardized	0.537373806417563	0.374560804104918	0.700450900283989	0.54 (0.37 to 0.7)
130	Andean Latin America	Incidence	Male	Self-harm	Age-standardized	1.61367834135717	1.44033949938851	1.78731338062055	1.61 (1.44 to 1.79)
131	Andean Latin America	Incidence	Female	Self-harm	Age-standardized	0.37316142500976	0.196399624736143	0.550235060181148	0.37 (0.2 to 0.55)
132	Andean Latin America	Incidence	Both	Self-harm	Age-standardized	0.823739420209013	0.660230215515467	0.987514223937658	0.82 (0.66 to 0.99)
133	Australasia	Deaths	Male	Self-harm	Age-standardized	-0.825152846789245	-1.08243906117569	-0.567197426697708	-0.83 (-1.08 to -0.57)
134	Australasia	Deaths	Female	Self-harm	Age-standardized	0.192910689695358	-0.015384590559997	0.401639905947748	0.19 (-0.02 to 0.4)
135	Australasia	Deaths	Both	Self-harm	Age-standardized	-0.587687398720971	-0.830562071993257	-0.344217904018307	-0.59 (-0.83 to -0.34)
136	Australasia	DALYs (Disability-Adjusted Life Years)	Male	Self-harm	Age-standardized	-0.961732524923808	-1.24808268634173	-0.674552036184906	-0.96 (-1.25 to -0.67)
137	Australasia	DALYs (Disability-Adjusted Life Years)	Female	Self-harm	Age-standardized	0.217908398218536	0.00708129472375418	0.429179950916247	0.22 (0.01 to 0.43)
138	Australasia	DALYs (Disability-Adjusted Life Years)	Both	Self-harm	Age-standardized	-0.699446277348381	-0.965870658349399	-0.432305154035761	-0.7 (-0.97 to -0.43)
139	Australasia	Prevalence	Male	Self-harm	Age-standardized	-0.978558813949182	-1.13538076148846	-0.821488110854884	-0.98 (-1.14 to -0.82)
140	Australasia	Prevalence	Female	Self-harm	Age-standardized	0.141831866262043	0.0426970492023671	0.241064918497735	0.14 (0.04 to 0.24)
141	Australasia	Prevalence	Both	Self-harm	Age-standardized	-0.460182893590344	-0.587919820682459	-0.332281834307113	-0.46 (-0.59 to -0.33)
142	Australasia	Incidence	Male	Self-harm	Age-standardized	-0.919470677393197	-1.07182882610354	-0.76687788363482	-0.92 (-1.07 to -0.77)
143	Australasia	Incidence	Female	Self-harm	Age-standardized	0.139552213907823	0.0443574256252521	0.234837582488479	0.14 (0.04 to 0.23)
144	Australasia	Incidence	Both	Self-harm	Age-standardized	-0.355717440584857	-0.475896185188673	-0.23539357605431	-0.36 (-0.48 to -0.24)
145	Central Europe	Deaths	Male	Self-harm	Age-standardized	-1.5870564084902	-1.78422335219909	-1.38949365460683	-1.59 (-1.78 to -1.39)
146	Central Europe	Deaths	Female	Self-harm	Age-standardized	-2.7975112594359	-2.87218132880416	-2.7227837851003	-2.8 (-2.87 to -2.72)
147	Central Europe	Deaths	Both	Self-harm	Age-standardized	-1.77768215070169	-1.94188299444753	-1.61320634841176	-1.78 (-1.94 to -1.61)
148	Central Europe	DALYs (Disability-Adjusted Life Years)	Male	Self-harm	Age-standardized	-1.59071533024964	-1.7909999590775	-1.39002224667192	-1.59 (-1.79 to -1.39)
149	Central Europe	DALYs (Disability-Adjusted Life Years)	Female	Self-harm	Age-standardized	-2.68985458082768	-2.75961315345467	-2.62004596460652	-2.69 (-2.76 to -2.62)
150	Central Europe	DALYs (Disability-Adjusted Life Years)	Both	Self-harm	Age-standardized	-1.75409175347299	-1.91813804337135	-1.58977108883608	-1.75 (-1.92 to -1.59)
151	Central Europe	Prevalence	Male	Self-harm	Age-standardized	-0.428894808540237	-0.500288886557732	-0.357449503093854	-0.43 (-0.5 to -0.36)
152	Central Europe	Prevalence	Female	Self-harm	Age-standardized	-1.38600702760578	-1.48934958796417	-1.28255605577375	-1.39 (-1.49 to -1.28)
153	Central Europe	Prevalence	Both	Self-harm	Age-standardized	-0.791957141822142	-0.847608284489154	-0.736274763905753	-0.79 (-0.85 to -0.74)
154	Central Europe	Incidence	Male	Self-harm	Age-standardized	-0.242953111439292	-0.338417630201127	-0.147397148470718	-0.24 (-0.34 to -0.15)
155	Central Europe	Incidence	Female	Self-harm	Age-standardized	-1.15169286768176	-1.25009883995842	-1.05318883216386	-1.15 (-1.25 to -1.05)
156	Central Europe	Incidence	Both	Self-harm	Age-standardized	-0.629685420391868	-0.698381738204468	-0.560941578841345	-0.63 (-0.7 to -0.56)
157	Southern Latin America	Deaths	Male	Self-harm	Age-standardized	-0.633636405384297	-0.785344377907227	-0.481696457970326	-0.63 (-0.79 to -0.48)
158	Southern Latin America	Deaths	Female	Self-harm	Age-standardized	-0.462920830040936	-0.576719747980037	-0.348991658969056	-0.46 (-0.58 to -0.35)
159	Southern Latin America	Deaths	Both	Self-harm	Age-standardized	-0.564866378283979	-0.698115889792084	-0.431438064203515	-0.56 (-0.7 to -0.43)
160	Southern Latin America	DALYs (Disability-Adjusted Life Years)	Male	Self-harm	Age-standardized	-0.284641569825161	-0.432959776866004	-0.136102423299822	-0.28 (-0.43 to -0.14)
161	Southern Latin America	DALYs (Disability-Adjusted Life Years)	Female	Self-harm	Age-standardized	-0.0978399526980867	-0.214422175961193	0.0188784767691352	-0.1 (-0.21 to 0.02)
162	Southern Latin America	DALYs (Disability-Adjusted Life Years)	Both	Self-harm	Age-standardized	-0.218097405142503	-0.349004996910185	-0.0870178452215375	-0.22 (-0.35 to -0.09)
163	Southern Latin America	Prevalence	Male	Self-harm	Age-standardized	0.865881126821222	0.720575725257788	1.01139615446721	0.87 (0.72 to 1.01)
164	Southern Latin America	Prevalence	Female	Self-harm	Age-standardized	0.91179704956279	0.766251100692883	1.05755322381074	0.91 (0.77 to 1.06)
165	Southern Latin America	Prevalence	Both	Self-harm	Age-standardized	0.890396432147877	0.748698309167439	1.03229384661689	0.89 (0.75 to 1.03)
166	Southern Latin America	Incidence	Male	Self-harm	Age-standardized	0.825316770352713	0.701505012674675	0.949280753673643	0.83 (0.7 to 0.95)
167	Southern Latin America	Incidence	Female	Self-harm	Age-standardized	0.886781854719199	0.761939813749213	1.01177857249695	0.89 (0.76 to 1.01)
168	Southern Latin America	Incidence	Both	Self-harm	Age-standardized	0.855938431242431	0.734039452048019	0.977984921260489	0.86 (0.73 to 0.98)
169	Eastern Europe	Deaths	Male	Self-harm	Age-standardized	-2.01406899583689	-2.64227753861037	-1.38180688686201	-2.01 (-2.64 to -1.38)
170	Eastern Europe	Deaths	Female	Self-harm	Age-standardized	-2.12831487839936	-2.54443599289156	-1.71041698714034	-2.13 (-2.54 to -1.71)
171	Eastern Europe	Deaths	Both	Self-harm	Age-standardized	-2.0027877037343	-2.59822348502418	-1.40371190906554	-2 (-2.6 to -1.4)
172	Eastern Europe	DALYs (Disability-Adjusted Life Years)	Male	Self-harm	Age-standardized	-1.94977728086861	-2.60866675462581	-1.28643016879638	-1.95 (-2.61 to -1.29)
173	Eastern Europe	DALYs (Disability-Adjusted Life Years)	Female	Self-harm	Age-standardized	-1.86718362754448	-2.31720985539432	-1.4150841214288	-1.87 (-2.32 to -1.42)
174	Eastern Europe	DALYs (Disability-Adjusted Life Years)	Both	Self-harm	Age-standardized	-1.91622338893173	-2.53943191401338	-1.2890297766157	-1.92 (-2.54 to -1.29)
175	Eastern Europe	Prevalence	Male	Self-harm	Age-standardized	-0.757986938393085	-1.02545071874349	-0.48980037754689	-0.76 (-1.03 to -0.49)
176	Eastern Europe	Prevalence	Female	Self-harm	Age-standardized	-0.588172480895333	-0.766512376466455	-0.409512077407836	-0.59 (-0.77 to -0.41)
177	Eastern Europe	Prevalence	Both	Self-harm	Age-standardized	-0.663085850100542	-0.897345012738193	-0.428272944929087	-0.66 (-0.9 to -0.43)
178	Eastern Europe	Incidence	Male	Self-harm	Age-standardized	-0.72178951083185	-0.985616545298273	-0.457259500679619	-0.72 (-0.99 to -0.46)
179	Eastern Europe	Incidence	Female	Self-harm	Age-standardized	-0.518793863769729	-0.676601775040586	-0.360735222687913	-0.52 (-0.68 to -0.36)
180	Eastern Europe	Incidence	Both	Self-harm	Age-standardized	-0.65030009279462	-0.871447817729398	-0.428659005300147	-0.65 (-0.87 to -0.43)
181	Caribbean	Deaths	Male	Self-harm	Age-standardized	-1.02790392206881	-1.17381882746259	-0.881773576197975	-1.03 (-1.17 to -0.88)
182	Caribbean	Deaths	Female	Self-harm	Age-standardized	-2.92057501137579	-3.33809328840206	-2.50125331956514	-2.92 (-3.34 to -2.5)
183	Caribbean	Deaths	Both	Self-harm	Age-standardized	-1.52580398146694	-1.73876374431565	-1.31238267485672	-1.53 (-1.74 to -1.31)
184	Caribbean	DALYs (Disability-Adjusted Life Years)	Male	Self-harm	Age-standardized	-1.03093784659966	-1.17145593504088	-0.890219964329986	-1.03 (-1.17 to -0.89)
185	Caribbean	DALYs (Disability-Adjusted Life Years)	Female	Self-harm	Age-standardized	-2.97843830378489	-3.41133791574474	-2.5435984840409	-2.98 (-3.41 to -2.54)
186	Caribbean	DALYs (Disability-Adjusted Life Years)	Both	Self-harm	Age-standardized	-1.57915485309224	-1.79424800974832	-1.36359059301193	-1.58 (-1.79 to -1.36)
187	Caribbean	Prevalence	Male	Self-harm	Age-standardized	-0.995346047981738	-1.08353299166937	-0.907080483036471	-1 (-1.08 to -0.91)
188	Caribbean	Prevalence	Female	Self-harm	Age-standardized	-2.63618896212992	-2.97495659079664	-2.29623850991373	-2.64 (-2.97 to -2.3)
189	Caribbean	Prevalence	Both	Self-harm	Age-standardized	-1.90990601930349	-2.13293017730457	-1.68637362318778	-1.91 (-2.13 to -1.69)
190	Caribbean	Incidence	Male	Self-harm	Age-standardized	-0.917765794156289	-0.99672626838736	-0.838742344669396	-0.92 (-1 to -0.84)
191	Caribbean	Incidence	Female	Self-harm	Age-standardized	-2.32327436862183	-2.59997604687034	-2.04578661439883	-2.32 (-2.6 to -2.05)
192	Caribbean	Incidence	Both	Self-harm	Age-standardized	-1.76784240585953	-1.96216650949851	-1.57313312584617	-1.77 (-1.96 to -1.57)
193	Western Europe	Deaths	Male	Self-harm	Age-standardized	-1.6331264162661	-1.73505212116085	-1.53109498853179	-1.63 (-1.74 to -1.53)
194	Western Europe	Deaths	Female	Self-harm	Age-standardized	-2.07267133434336	-2.19342380569497	-1.9517697814074	-2.07 (-2.19 to -1.95)
195	Western Europe	Deaths	Both	Self-harm	Age-standardized	-1.68837906733457	-1.78879029228507	-1.58786518186165	-1.69 (-1.79 to -1.59)
196	Western Europe	DALYs (Disability-Adjusted Life Years)	Male	Self-harm	Age-standardized	-1.70803183227384	-1.81348423495071	-1.60246617362547	-1.71 (-1.81 to -1.6)
197	Western Europe	DALYs (Disability-Adjusted Life Years)	Female	Self-harm	Age-standardized	-1.98181050794881	-2.09551057021721	-1.86797840164205	-1.98 (-2.1 to -1.87)
198	Western Europe	DALYs (Disability-Adjusted Life Years)	Both	Self-harm	Age-standardized	-1.76010151137104	-1.86095106821985	-1.65914831959578	-1.76 (-1.86 to -1.66)
199	Western Europe	Prevalence	Male	Self-harm	Age-standardized	-1.17488987575615	-1.25323085757616	-1.09648674193373	-1.17 (-1.25 to -1.1)
200	Western Europe	Prevalence	Female	Self-harm	Age-standardized	-1.14449330686492	-1.21604888281841	-1.0728858986007	-1.14 (-1.22 to -1.07)
201	Western Europe	Prevalence	Both	Self-harm	Age-standardized	-1.158855227293	-1.22880912308024	-1.08885178722576	-1.16 (-1.23 to -1.09)
202	Western Europe	Incidence	Male	Self-harm	Age-standardized	-1.1063735662552	-1.18451167201714	-1.02817367297722	-1.11 (-1.18 to -1.03)
203	Western Europe	Incidence	Female	Self-harm	Age-standardized	-1.16809424152021	-1.24112988051467	-1.09500459011597	-1.17 (-1.24 to -1.1)
204	Western Europe	Incidence	Both	Self-harm	Age-standardized	-1.14926351024565	-1.21897948416068	-1.07949833338664	-1.15 (-1.22 to -1.08)
205	Southern Sub-Saharan Africa	Deaths	Male	Self-harm	Age-standardized	-0.450626959455647	-0.866960757247104	-0.03254466456869	-0.45 (-0.87 to -0.03)
206	Southern Sub-Saharan Africa	Deaths	Female	Self-harm	Age-standardized	-0.523124778063877	-1.04841047000499	0.00494939923121329	-0.52 (-1.05 to 0)
207	Southern Sub-Saharan Africa	Deaths	Both	Self-harm	Age-standardized	-0.447516282684923	-0.84002614221077	-0.0534527318476474	-0.45 (-0.84 to -0.05)
208	Southern Sub-Saharan Africa	DALYs (Disability-Adjusted Life Years)	Male	Self-harm	Age-standardized	-0.472878006307653	-0.897000717573249	-0.0469402130010121	-0.47 (-0.9 to -0.05)
209	Southern Sub-Saharan Africa	DALYs (Disability-Adjusted Life Years)	Female	Self-harm	Age-standardized	-0.797691145667523	-1.41783338681006	-0.173647829792478	-0.8 (-1.42 to -0.17)
210	Southern Sub-Saharan Africa	DALYs (Disability-Adjusted Life Years)	Both	Self-harm	Age-standardized	-0.506064290929986	-0.921201514036807	-0.0891876551875392	-0.51 (-0.92 to -0.09)
211	Southern Sub-Saharan Africa	Prevalence	Male	Self-harm	Age-standardized	-0.561000562310898	-0.732970343659312	-0.388732861242302	-0.56 (-0.73 to -0.39)
212	Southern Sub-Saharan Africa	Prevalence	Female	Self-harm	Age-standardized	-1.8728687831866	-2.03175885059048	-1.71372101948007	-1.87 (-2.03 to -1.71)
213	Southern Sub-Saharan Africa	Prevalence	Both	Self-harm	Age-standardized	-1.13304987639066	-1.28257421058807	-0.983299062153498	-1.13 (-1.28 to -0.98)
214	Southern Sub-Saharan Africa	Incidence	Male	Self-harm	Age-standardized	-0.504246250977203	-0.679209541503878	-0.328974745494837	-0.5 (-0.68 to -0.33)
215	Southern Sub-Saharan Africa	Incidence	Female	Self-harm	Age-standardized	-1.55159231507032	-1.73125034923645	-1.37160582440754	-1.55 (-1.73 to -1.37)
216	Southern Sub-Saharan Africa	Incidence	Both	Self-harm	Age-standardized	-0.973197455242913	-1.13956543455521	-0.806549502403664	-0.97 (-1.14 to -0.81)
217	South Asia	Deaths	Male	Self-harm	Age-standardized	-0.952278062565959	-1.06867232667179	-0.835746858776454	-0.95 (-1.07 to -0.84)
218	South Asia	Deaths	Female	Self-harm	Age-standardized	-1.99058821332957	-2.17930668876196	-1.8015056568243	-1.99 (-2.18 to -1.8)
219	South Asia	Deaths	Both	Self-harm	Age-standardized	-1.41297431927582	-1.54939383621285	-1.27636577064739	-1.41 (-1.55 to -1.28)
220	South Asia	DALYs (Disability-Adjusted Life Years)	Male	Self-harm	Age-standardized	-1.09657454607337	-1.25500556098441	-0.937889337148445	-1.1 (-1.26 to -0.94)
221	South Asia	DALYs (Disability-Adjusted Life Years)	Female	Self-harm	Age-standardized	-2.26655652768812	-2.50047875201789	-2.03207307386375	-2.27 (-2.5 to -2.03)
222	South Asia	DALYs (Disability-Adjusted Life Years)	Both	Self-harm	Age-standardized	-1.6343288802207	-1.81534734011938	-1.4529766850392	-1.63 (-1.82 to -1.45)
223	South Asia	Prevalence	Male	Self-harm	Age-standardized	-0.611801239580745	-0.745199748521685	-0.47822344296663	-0.61 (-0.75 to -0.48)
224	South Asia	Prevalence	Female	Self-harm	Age-standardized	-1.76830447324353	-1.91795668260072	-1.61842392663921	-1.77 (-1.92 to -1.62)
225	South Asia	Prevalence	Both	Self-harm	Age-standardized	-1.35915268361935	-1.49893043577652	-1.21917658011346	-1.36 (-1.5 to -1.22)
226	South Asia	Incidence	Male	Self-harm	Age-standardized	-0.404260505425635	-0.524496054519819	-0.283879628218564	-0.4 (-0.52 to -0.28)
227	South Asia	Incidence	Female	Self-harm	Age-standardized	-1.49480152724275	-1.62795854148629	-1.36146427082695	-1.49 (-1.63 to -1.36)
228	South Asia	Incidence	Both	Self-harm	Age-standardized	-1.18465181961976	-1.30800982650557	-1.0611396239509	-1.18 (-1.31 to -1.06)
229	Eastern Sub-Saharan Africa	Deaths	Male	Self-harm	Age-standardized	-1.06567211646396	-1.14269683131601	-0.988587387768647	-1.07 (-1.14 to -0.99)
230	Eastern Sub-Saharan Africa	Deaths	Female	Self-harm	Age-standardized	-1.44702261502951	-1.5620826200373	-1.33182812114686	-1.45 (-1.56 to -1.33)
231	Eastern Sub-Saharan Africa	Deaths	Both	Self-harm	Age-standardized	-1.23133118139186	-1.31750189466806	-1.14508522283946	-1.23 (-1.32 to -1.15)
232	Eastern Sub-Saharan Africa	DALYs (Disability-Adjusted Life Years)	Male	Self-harm	Age-standardized	-1.04462755148267	-1.11545034941765	-0.973754029054086	-1.04 (-1.12 to -0.97)
233	Eastern Sub-Saharan Africa	DALYs (Disability-Adjusted Life Years)	Female	Self-harm	Age-standardized	-1.60775788997536	-1.72505177790542	-1.4903240085231	-1.61 (-1.73 to -1.49)
234	Eastern Sub-Saharan Africa	DALYs (Disability-Adjusted Life Years)	Both	Self-harm	Age-standardized	-1.21734139595996	-1.2987383001598	-1.1358773654043	-1.22 (-1.3 to -1.14)
235	Eastern Sub-Saharan Africa	Prevalence	Male	Self-harm	Age-standardized	-0.35528426358038	-0.424543182543236	-0.28597717212594	-0.36 (-0.42 to -0.29)
236	Eastern Sub-Saharan Africa	Prevalence	Female	Self-harm	Age-standardized	-1.2333652176759	-1.35109133908144	-1.11549860369066	-1.23 (-1.35 to -1.12)
237	Eastern Sub-Saharan Africa	Prevalence	Both	Self-harm	Age-standardized	-0.776994186228885	-0.869081114162007	-0.684821714830697	-0.78 (-0.87 to -0.68)
238	Eastern Sub-Saharan Africa	Incidence	Male	Self-harm	Age-standardized	-0.277384974004047	-0.347079081603374	-0.207642124545571	-0.28 (-0.35 to -0.21)
239	Eastern Sub-Saharan Africa	Incidence	Female	Self-harm	Age-standardized	-1.20765731609157	-1.33668625284763	-1.07845963914335	-1.21 (-1.34 to -1.08)
240	Eastern Sub-Saharan Africa	Incidence	Both	Self-harm	Age-standardized	-0.772904809277264	-0.873716337332575	-0.671990755798679	-0.77 (-0.87 to -0.67)
241	North Africa and Middle East	Deaths	Male	Self-harm	Age-standardized	-0.737781538614457	-0.782552027296146	-0.692990847874575	-0.74 (-0.78 to -0.69)
242	North Africa and Middle East	Deaths	Female	Self-harm	Age-standardized	-1.86381958728306	-1.9634403339016	-1.76409761013183	-1.86 (-1.96 to -1.76)
243	North Africa and Middle East	Deaths	Both	Self-harm	Age-standardized	-1.05855442693343	-1.10700903748397	-1.0100760750716	-1.06 (-1.11 to -1.01)
244	North Africa and Middle East	DALYs (Disability-Adjusted Life Years)	Male	Self-harm	Age-standardized	-0.722913363221123	-0.757568709875667	-0.688245914958052	-0.72 (-0.76 to -0.69)
245	North Africa and Middle East	DALYs (Disability-Adjusted Life Years)	Female	Self-harm	Age-standardized	-1.9621388816033	-2.06468541669887	-1.85948497163581	-1.96 (-2.06 to -1.86)
246	North Africa and Middle East	DALYs (Disability-Adjusted Life Years)	Both	Self-harm	Age-standardized	-1.10964846493712	-1.14907821270449	-1.07020298939524	-1.11 (-1.15 to -1.07)
247	North Africa and Middle East	Prevalence	Male	Self-harm	Age-standardized	-0.0707945441202451	-0.145967726743712	0.00443523118414113	-0.07 (-0.15 to 0)
248	North Africa and Middle East	Prevalence	Female	Self-harm	Age-standardized	-0.822643468905471	-0.918054037680582	-0.727141024899747	-0.82 (-0.92 to -0.73)
249	North Africa and Middle East	Prevalence	Both	Self-harm	Age-standardized	-0.480792990412304	-0.561754960612271	-0.399765101504546	-0.48 (-0.56 to -0.4)
250	North Africa and Middle East	Incidence	Male	Self-harm	Age-standardized	0.173598761397753	0.102949769775829	0.244297614487587	0.17 (0.1 to 0.24)
251	North Africa and Middle East	Incidence	Female	Self-harm	Age-standardized	-0.578573507123292	-0.684877536541906	-0.472155692951759	-0.58 (-0.68 to -0.47)
252	North Africa and Middle East	Incidence	Both	Self-harm	Age-standardized	-0.28020788360108	-0.365579822004947	-0.194762794092862	-0.28 (-0.37 to -0.19)
