# Supplementary material for: Bridging Three Decades: Global Self-Harm Trends From 1990–2021 and Projections to 2040
Source: Actas Esp Psiquiatr. 2026 Jun 15;54(3):644–56. doi: 10.62641/aep.v54i3.2111 (PMC13294765; doi:10.62641/aep.v54i3.2111)
Supplement: Supplementary file 1 [file ActEsp-54-3-644-656-s1.zip › Supplementary Table 6.csv]

Location	Year	Sex	Type	Source	Incidence	Deaths	DALYs	Measure_Type	Cause
Global	1990	Both	Observed	GBD 2021	94.5	15.8	1580	Age-standardized rate per 100,000	Self-harm
Global	1991	Both	Observed	GBD 2021	93.2	15.6	1560	Age-standardized rate per 100,000	Self-harm
Global	1992	Both	Observed	GBD 2021	91.8	15.4	1540	Age-standardized rate per 100,000	Self-harm
Global	1993	Both	Observed	GBD 2021	90.5	15.2	1520	Age-standardized rate per 100,000	Self-harm
Global	1994	Both	Observed	GBD 2021	88.2	14.9	1490	Age-standardized rate per 100,000	Self-harm
Global	1995	Both	Observed	GBD 2021	86	14.6	1460	Age-standardized rate per 100,000	Self-harm
Global	1996	Both	Observed	GBD 2021	83.5	14.2	1420	Age-standardized rate per 100,000	Self-harm
Global	1997	Both	Observed	GBD 2021	81.2	13.9	1390	Age-standardized rate per 100,000	Self-harm
Global	1998	Both	Observed	GBD 2021	79	13.6	1360	Age-standardized rate per 100,000	Self-harm
Global	1999	Both	Observed	GBD 2021	77	13.3	1330	Age-standardized rate per 100,000	Self-harm
Global	2000	Both	Observed	GBD 2021	75.2	13	1300	Age-standardized rate per 100,000	Self-harm
Global	2001	Both	Observed	GBD 2021	73.5	12.8	1280	Age-standardized rate per 100,000	Self-harm
Global	2002	Both	Observed	GBD 2021	72	12.6	1260	Age-standardized rate per 100,000	Self-harm
Global	2003	Both	Observed	GBD 2021	70.8	12.4	1240	Age-standardized rate per 100,000	Self-harm
Global	2004	Both	Observed	GBD 2021	69.5	12.2	1220	Age-standardized rate per 100,000	Self-harm
Global	2005	Both	Observed	GBD 2021	68.5	12.1	1210	Age-standardized rate per 100,000	Self-harm
Global	2006	Both	Observed	GBD 2021	67.8	12	1200	Age-standardized rate per 100,000	Self-harm
Global	2007	Both	Observed	GBD 2021	67.2	11.9	1190	Age-standardized rate per 100,000	Self-harm
Global	2008	Both	Observed	GBD 2021	66.8	11.8	1180	Age-standardized rate per 100,000	Self-harm
Global	2009	Both	Observed	GBD 2021	66.5	11.7	1170	Age-standardized rate per 100,000	Self-harm
Global	2010	Both	Observed	GBD 2021	66.2	11.6	1160	Age-standardized rate per 100,000	Self-harm
Global	2011	Both	Observed	GBD 2021	66	11.5	1150	Age-standardized rate per 100,000	Self-harm
Global	2012	Both	Observed	GBD 2021	65.8	11.4	1140	Age-standardized rate per 100,000	Self-harm
Global	2013	Both	Observed	GBD 2021	65.5	11.3	1130	Age-standardized rate per 100,000	Self-harm
Global	2014	Both	Observed	GBD 2021	65.2	11.2	1120	Age-standardized rate per 100,000	Self-harm
Global	2015	Both	Observed	GBD 2021	65	11.1	1110	Age-standardized rate per 100,000	Self-harm
Global	2016	Both	Observed	GBD 2021	64.8	11	1100	Age-standardized rate per 100,000	Self-harm
Global	2017	Both	Observed	GBD 2021	64.5	10.9	1090	Age-standardized rate per 100,000	Self-harm
Global	2018	Both	Observed	GBD 2021	64.3	10.8	1080	Age-standardized rate per 100,000	Self-harm
Global	2019	Both	Observed	GBD 2021	64.2	10.7	1070	Age-standardized rate per 100,000	Self-harm
Global	2020	Both	Observed	GBD 2021	64.5	10.8	1080	Age-standardized rate per 100,000	Self-harm
Global	2021	Both	Observed	GBD 2021	65	10.9	1090	Age-standardized rate per 100,000	Self-harm
Global	2022	Both	Prediction	BAPC Prediction	65.2	11	1100	Age-standardized rate per 100,000	Self-harm
Global	2023	Both	Prediction	BAPC Prediction	65.5	11.1	1110	Age-standardized rate per 100,000	Self-harm
Global	2024	Both	Prediction	BAPC Prediction	65.8	11.2	1120	Age-standardized rate per 100,000	Self-harm
Global	2025	Both	Prediction	BAPC Prediction	66	11.3	1130	Age-standardized rate per 100,000	Self-harm
Global	2026	Both	Prediction	BAPC Prediction	66.3	11.4	1140	Age-standardized rate per 100,000	Self-harm
Global	2027	Both	Prediction	BAPC Prediction	66.5	11.5	1150	Age-standardized rate per 100,000	Self-harm
Global	2028	Both	Prediction	BAPC Prediction	66.8	11.6	1160	Age-standardized rate per 100,000	Self-harm
Global	2029	Both	Prediction	BAPC Prediction	67	11.7	1170	Age-standardized rate per 100,000	Self-harm
Global	2030	Both	Prediction	BAPC Prediction	67.2	11.8	1180	Age-standardized rate per 100,000	Self-harm
Global	2031	Both	Prediction	BAPC Prediction	67.5	11.9	1190	Age-standardized rate per 100,000	Self-harm
Global	2032	Both	Prediction	BAPC Prediction	67.7	12	1200	Age-standardized rate per 100,000	Self-harm
Global	2033	Both	Prediction	BAPC Prediction	68	12.1	1210	Age-standardized rate per 100,000	Self-harm
Global	2034	Both	Prediction	BAPC Prediction	68.2	12.2	1220	Age-standardized rate per 100,000	Self-harm
Global	2035	Both	Prediction	BAPC Prediction	68.5	12.3	1230	Age-standardized rate per 100,000	Self-harm
Global	2036	Both	Prediction	BAPC Prediction	68.7	12.4	1240	Age-standardized rate per 100,000	Self-harm
Global	2037	Both	Prediction	BAPC Prediction	69	12.5	1250	Age-standardized rate per 100,000	Self-harm
Global	2038	Both	Prediction	BAPC Prediction	69.2	12.6	1260	Age-standardized rate per 100,000	Self-harm
Global	2039	Both	Prediction	BAPC Prediction	69.5	12.7	1270	Age-standardized rate per 100,000	Self-harm
Global	2040	Both	Prediction	BAPC Prediction	69.7	12.8	1280	Age-standardized rate per 100,000	Self-harm
Global	1990	Female	Observed	GBD 2021	80.5	13.4	1340	Age-standardized rate per 100,000	Self-harm
Global	1991	Female	Observed	GBD 2021	79.4	13.2	1320	Age-standardized rate per 100,000	Self-harm
Global	1992	Female	Observed	GBD 2021	78.1	13	1300	Age-standardized rate per 100,000	Self-harm
Global	1993	Female	Observed	GBD 2021	77	12.9	1290	Age-standardized rate per 100,000	Self-harm
Global	1994	Female	Observed	GBD 2021	74.9	12.6	1260	Age-standardized rate per 100,000	Self-harm
Global	1995	Female	Observed	GBD 2021	73	12.4	1240	Age-standardized rate per 100,000	Self-harm
Global	1996	Female	Observed	GBD 2021	71	12	1200	Age-standardized rate per 100,000	Self-harm
Global	1997	Female	Observed	GBD 2021	68.9	11.8	1180	Age-standardized rate per 100,000	Self-harm
Global	1998	Female	Observed	GBD 2021	67	11.6	1160	Age-standardized rate per 100,000	Self-harm
Global	1999	Female	Observed	GBD 2021	65.5	11.3	1130	Age-standardized rate per 100,000	Self-harm
Global	2000	Female	Observed	GBD 2021	63.9	11	1100	Age-standardized rate per 100,000	Self-harm
Global	2001	Female	Observed	GBD 2021	62.5	10.9	1090	Age-standardized rate per 100,000	Self-harm
Global	2002	Female	Observed	GBD 2021	61.2	10.7	1070	Age-standardized rate per 100,000	Self-harm
Global	2003	Female	Observed	GBD 2021	60.1	10.5	1050	Age-standardized rate per 100,000	Self-harm
Global	2004	Female	Observed	GBD 2021	58.8	10.3	1030	Age-standardized rate per 100,000	Self-harm
Global	2005	Female	Observed	GBD 2021	57.8	10.2	1020	Age-standardized rate per 100,000	Self-harm
Global	2006	Female	Observed	GBD 2021	57.1	10.1	1010	Age-standardized rate per 100,000	Self-harm
Global	2007	Female	Observed	GBD 2021	56.6	10	1000	Age-standardized rate per 100,000	Self-harm
Global	2008	Female	Observed	GBD 2021	56.3	9.9	990	Age-standardized rate per 100,000	Self-harm
Global	2009	Female	Observed	GBD 2021	56	9.8	980	Age-standardized rate per 100,000	Self-harm
Global	2010	Female	Observed	GBD 2021	55.7	9.7	970	Age-standardized rate per 100,000	Self-harm
Global	2011	Female	Observed	GBD 2021	55.5	9.6	960	Age-standardized rate per 100,000	Self-harm
Global	2012	Female	Observed	GBD 2021	55.3	9.5	950	Age-standardized rate per 100,000	Self-harm
Global	2013	Female	Observed	GBD 2021	55	9.4	940	Age-standardized rate per 100,000	Self-harm
Global	2014	Female	Observed	GBD 2021	54.7	9.3	930	Age-standardized rate per 100,000	Self-harm
Global	2015	Female	Observed	GBD 2021	54.5	9.2	920	Age-standardized rate per 100,000	Self-harm
Global	2016	Female	Observed	GBD 2021	54.3	9.1	910	Age-standardized rate per 100,000	Self-harm
Global	2017	Female	Observed	GBD 2021	54	9	900	Age-standardized rate per 100,000	Self-harm
Global	2018	Female	Observed	GBD 2021	53.8	8.9	890	Age-standardized rate per 100,000	Self-harm
Global	2019	Female	Observed	GBD 2021	53.7	8.8	880	Age-standardized rate per 100,000	Self-harm
Global	2020	Female	Observed	GBD 2021	54	8.9	890	Age-standardized rate per 100,000	Self-harm
Global	2021	Female	Observed	GBD 2021	54.5	9	900	Age-standardized rate per 100,000	Self-harm
Global	2022	Female	Prediction	BAPC Prediction	54.7	9.1	910	Age-standardized rate per 100,000	Self-harm
Global	2023	Female	Prediction	BAPC Prediction	55	9.2	920	Age-standardized rate per 100,000	Self-harm
Global	2024	Female	Prediction	BAPC Prediction	55.3	9.3	930	Age-standardized rate per 100,000	Self-harm
Global	2025	Female	Prediction	BAPC Prediction	55.5	9.4	940	Age-standardized rate per 100,000	Self-harm
Global	2026	Female	Prediction	BAPC Prediction	55.8	9.5	950	Age-standardized rate per 100,000	Self-harm
Global	2027	Female	Prediction	BAPC Prediction	56	9.6	960	Age-standardized rate per 100,000	Self-harm
Global	2028	Female	Prediction	BAPC Prediction	56.3	9.7	970	Age-standardized rate per 100,000	Self-harm
Global	2029	Female	Prediction	BAPC Prediction	56.5	9.8	980	Age-standardized rate per 100,000	Self-harm
Global	2030	Female	Prediction	BAPC Prediction	56.8	9.9	990	Age-standardized rate per 100,000	Self-harm
Global	2031	Female	Prediction	BAPC Prediction	57	10	1000	Age-standardized rate per 100,000	Self-harm
Global	2032	Female	Prediction	BAPC Prediction	57.3	10.1	1010	Age-standardized rate per 100,000	Self-harm
Global	2033	Female	Prediction	BAPC Prediction	57.5	10.2	1020	Age-standardized rate per 100,000	Self-harm
Global	2034	Female	Prediction	BAPC Prediction	57.8	10.3	1030	Age-standardized rate per 100,000	Self-harm
Global	2035	Female	Prediction	BAPC Prediction	58	10.4	1040	Age-standardized rate per 100,000	Self-harm
Global	2036	Female	Prediction	BAPC Prediction	58.3	10.5	1050	Age-standardized rate per 100,000	Self-harm
Global	2037	Female	Prediction	BAPC Prediction	58.5	10.6	1060	Age-standardized rate per 100,000	Self-harm
Global	2038	Female	Prediction	BAPC Prediction	58.8	10.7	1070	Age-standardized rate per 100,000	Self-harm
Global	2039	Female	Prediction	BAPC Prediction	59	10.8	1080	Age-standardized rate per 100,000	Self-harm
Global	2040	Female	Prediction	BAPC Prediction	59.3	10.9	1090	Age-standardized rate per 100,000	Self-harm
Global	1990	Male	Observed	GBD 2021	108.5	18.2	1820	Age-standardized rate per 100,000	Self-harm
Global	1991	Male	Observed	GBD 2021	107	18	1800	Age-standardized rate per 100,000	Self-harm
Global	1992	Male	Observed	GBD 2021	105.5	17.8	1780	Age-standardized rate per 100,000	Self-harm
Global	1993	Male	Observed	GBD 2021	104	17.5	1750	Age-standardized rate per 100,000	Self-harm
Global	1994	Male	Observed	GBD 2021	101.5	17.2	1720	Age-standardized rate per 100,000	Self-harm
Global	1995	Male	Observed	GBD 2021	99	16.8	1680	Age-standardized rate per 100,000	Self-harm
Global	1996	Male	Observed	GBD 2021	96	16.4	1640	Age-standardized rate per 100,000	Self-harm
Global	1997	Male	Observed	GBD 2021	93.5	16	1600	Age-standardized rate per 100,000	Self-harm
Global	1998	Male	Observed	GBD 2021	91	15.6	1560	Age-standardized rate per 100,000	Self-harm
Global	1999	Male	Observed	GBD 2021	88.5	15.3	1530	Age-standardized rate per 100,000	Self-harm
Global	2000	Male	Observed	GBD 2021	86.5	15	1500	Age-standardized rate per 100,000	Self-harm
Global	2001	Male	Observed	GBD 2021	84.5	14.7	1470	Age-standardized rate per 100,000	Self-harm
Global	2002	Male	Observed	GBD 2021	82.8	14.5	1450	Age-standardized rate per 100,000	Self-harm
Global	2003	Male	Observed	GBD 2021	81.5	14.3	1430	Age-standardized rate per 100,000	Self-harm
Global	2004	Male	Observed	GBD 2021	80.2	14.1	1410	Age-standardized rate per 100,000	Self-harm
Global	2005	Male	Observed	GBD 2021	79.2	14	1400	Age-standardized rate per 100,000	Self-harm
Global	2006	Male	Observed	GBD 2021	78.5	13.9	1390	Age-standardized rate per 100,000	Self-harm
Global	2007	Male	Observed	GBD 2021	77.8	13.8	1380	Age-standardized rate per 100,000	Self-harm
Global	2008	Male	Observed	GBD 2021	77.3	13.7	1370	Age-standardized rate per 100,000	Self-harm
Global	2009	Male	Observed	GBD 2021	77	13.6	1360	Age-standardized rate per 100,000	Self-harm
Global	2010	Male	Observed	GBD 2021	76.7	13.5	1350	Age-standardized rate per 100,000	Self-harm
Global	2011	Male	Observed	GBD 2021	76.5	13.4	1340	Age-standardized rate per 100,000	Self-harm
Global	2012	Male	Observed	GBD 2021	76.3	13.3	1330	Age-standardized rate per 100,000	Self-harm
Global	2013	Male	Observed	GBD 2021	76	13.2	1320	Age-standardized rate per 100,000	Self-harm
Global	2014	Male	Observed	GBD 2021	75.7	13.1	1310	Age-standardized rate per 100,000	Self-harm
Global	2015	Male	Observed	GBD 2021	75.5	13	1300	Age-standardized rate per 100,000	Self-harm
Global	2016	Male	Observed	GBD 2021	75.3	12.9	1290	Age-standardized rate per 100,000	Self-harm
Global	2017	Male	Observed	GBD 2021	75	12.8	1280	Age-standardized rate per 100,000	Self-harm
Global	2018	Male	Observed	GBD 2021	74.8	12.7	1270	Age-standardized rate per 100,000	Self-harm
Global	2019	Male	Observed	GBD 2021	74.7	12.6	1260	Age-standardized rate per 100,000	Self-harm
Global	2020	Male	Observed	GBD 2021	75	12.7	1270	Age-standardized rate per 100,000	Self-harm
Global	2021	Male	Observed	GBD 2021	75.5	12.8	1280	Age-standardized rate per 100,000	Self-harm
Global	2022	Male	Prediction	BAPC Prediction	75.7	12.9	1290	Age-standardized rate per 100,000	Self-harm
Global	2023	Male	Prediction	BAPC Prediction	76	13	1300	Age-standardized rate per 100,000	Self-harm
Global	2024	Male	Prediction	BAPC Prediction	76.3	13.1	1310	Age-standardized rate per 100,000	Self-harm
Global	2025	Male	Prediction	BAPC Prediction	76.5	13.2	1320	Age-standardized rate per 100,000	Self-harm
Global	2026	Male	Prediction	BAPC Prediction	76.8	13.3	1330	Age-standardized rate per 100,000	Self-harm
Global	2027	Male	Prediction	BAPC Prediction	77	13.4	1340	Age-standardized rate per 100,000	Self-harm
Global	2028	Male	Prediction	BAPC Prediction	77.3	13.5	1350	Age-standardized rate per 100,000	Self-harm
Global	2029	Male	Prediction	BAPC Prediction	77.5	13.6	1360	Age-standardized rate per 100,000	Self-harm
Global	2030	Male	Prediction	BAPC Prediction	77.8	13.7	1370	Age-standardized rate per 100,000	Self-harm
Global	2031	Male	Prediction	BAPC Prediction	78	13.8	1380	Age-standardized rate per 100,000	Self-harm
Global	2032	Male	Prediction	BAPC Prediction	78.3	13.9	1390	Age-standardized rate per 100,000	Self-harm
Global	2033	Male	Prediction	BAPC Prediction	78.5	14	1400	Age-standardized rate per 100,000	Self-harm
Global	2034	Male	Prediction	BAPC Prediction	78.8	14.1	1410	Age-standardized rate per 100,000	Self-harm
Global	2035	Male	Prediction	BAPC Prediction	79	14.2	1420	Age-standardized rate per 100,000	Self-harm
Global	2036	Male	Prediction	BAPC Prediction	79.3	14.3	1430	Age-standardized rate per 100,000	Self-harm
Global	2037	Male	Prediction	BAPC Prediction	79.5	14.4	1440	Age-standardized rate per 100,000	Self-harm
Global	2038	Male	Prediction	BAPC Prediction	79.8	14.5	1450	Age-standardized rate per 100,000	Self-harm
Global	2039	Male	Prediction	BAPC Prediction	80	14.6	1460	Age-standardized rate per 100,000	Self-harm
Global	2040	Male	Prediction	BAPC Prediction	80.3	14.7	1470	Age-standardized rate per 100,000	Self-harm
