# Supplementary material for: Bridging Three Decades: Global Self-Harm Trends From 1990–2021 and Projections to 2040
Source: Actas Esp Psiquiatr. 2026 Jun 15;54(3):644–56. doi: 10.62641/aep.v54i3.2111 (PMC13294765; doi:10.62641/aep.v54i3.2111)
Supplement: Supplementary file 1 [file ActEsp-54-3-644-656-s1.zip › Supplementary Table 7.csv]

	pred_val	pred_low	pred_up	year	sex	measure	location	cause
1	1783892.44382693	1770957.93858698	1796826.94906688	1990	Male	Incidence	Global	Self-harm
2	1814407.03685538	1801346.15927978	1827467.91443098	1991	Male	Incidence	Global	Self-harm
3	1843053.48432181	1829868.00596968	1856238.96267393	1992	Male	Incidence	Global	Self-harm
4	1870148.70450995	1856844.64290775	1883452.76611216	1993	Male	Incidence	Global	Self-harm
5	1895817.22429862	1882399.89022082	1909234.55837643	1994	Male	Incidence	Global	Self-harm
6	1920904.67566498	1907377.87815138	1934431.47317859	1995	Male	Incidence	Global	Self-harm
7	1946879.25847686	1933239.01056025	1960519.50639347	1996	Male	Incidence	Global	Self-harm
8	1973640.31587596	1959880.5115071	1987400.12024482	1997	Male	Incidence	Global	Self-harm
9	2000579.52233339	1986702.25046805	2014456.79419873	1998	Male	Incidence	Global	Self-harm
10	2025367.80797804	2011383.18692648	2039352.4290296	1999	Male	Incidence	Global	Self-harm
11	2046846.79763253	2032770.5376268	2060923.05763825	2000	Male	Incidence	Global	Self-harm
12	2063023.07162811	2048879.64939597	2077166.49386025	2001	Male	Incidence	Global	Self-harm
13	2074422.64675632	2060233.2760046	2088612.01750803	2002	Male	Incidence	Global	Self-harm
14	2082951.5923154	2068730.97479084	2097172.20983995	2003	Male	Incidence	Global	Self-harm
15	2089776.6395	2075530.2622437	2104023.0167563	2004	Male	Incidence	Global	Self-harm
16	2096368.41005178	2082093.03507653	2110643.78502703	2005	Male	Incidence	Global	Self-harm
17	2100715.65358975	2086413.96592906	2115017.34125044	2006	Male	Incidence	Global	Self-harm
18	2100478.92926135	2086162.59411519	2114795.26440752	2007	Male	Incidence	Global	Self-harm
19	2098617.44199307	2084290.90462118	2112943.97936497	2008	Male	Incidence	Global	Self-harm
20	2096695.61562896	2082356.09958861	2111035.13166931	2009	Male	Incidence	Global	Self-harm
21	2094754.09124781	2080397.52688244	2109110.65561317	2010	Male	Incidence	Global	Self-harm
22	2090011.96504525	2075643.17119182	2104380.75889868	2011	Male	Incidence	Global	Self-harm
23	2081536.82942176	2067163.85189333	2095909.80695019	2012	Male	Incidence	Global	Self-harm
24	2072568.95635514	2058191.75463066	2086946.15807963	2013	Male	Incidence	Global	Self-harm
25	2065928.71917108	2051537.75842583	2080319.67991632	2014	Male	Incidence	Global	Self-harm
26	2064524.76468385	2050102.19700559	2078947.3323621	2015	Male	Incidence	Global	Self-harm
27	2068708.67454015	2054233.52405041	2083183.82502989	2016	Male	Incidence	Global	Self-harm
28	2076626.73314745	2062082.62323649	2091170.8430584	2017	Male	Incidence	Global	Self-harm
29	2088467.04502855	2073838.47670301	2103095.61335409	2018	Male	Incidence	Global	Self-harm
30	2103957.87100156	2089229.73446732	2118686.00753579	2019	Male	Incidence	Global	Self-harm
31	2133851.14685901	2118961.31971912	2148740.9739989	2020	Male	Incidence	Global	Self-harm
32	2212988.60630611	2197803.13467369	2228174.07793853	2021	Male	Incidence	Global	Self-harm
33	2360863.05248328	2215049.8955955	2506676.20937107	2022	Male	Incidence	Global	Self-harm
34	2424207.52003552	2257355.35802151	2591059.68204953	2023	Male	Incidence	Global	Self-harm
35	2487932.74143398	2289151.97513276	2686713.50773519	2024	Male	Incidence	Global	Self-harm
36	2552838.04063798	2310874.48520707	2794801.59606889	2025	Male	Incidence	Global	Self-harm
37	2619691.11266758	2323421.90399572	2915960.32133944	2026	Male	Incidence	Global	Self-harm
38	2688248.38557366	2326868.24209851	3049628.52904881	2027	Male	Incidence	Global	Self-harm
39	2757000.5924133	2320605.11814943	3193396.06667716	2028	Male	Incidence	Global	Self-harm
40	2826275.27446842	2305253.64909705	3347296.89983979	2029	Male	Incidence	Global	Self-harm
41	2896778.25956159	2281365.7907268	3512190.72839638	2030	Male	Incidence	Global	Self-harm
42	2969265.77684109	2249159.04976706	3689372.50391513	2031	Male	Incidence	Global	Self-harm
43	3043683.81063894	2208046.0409698	3879321.58030807	2032	Male	Incidence	Global	Self-harm
44	3117949.09727861	2156345.97583186	4079552.21872535	2033	Male	Incidence	Global	Self-harm
45	3192877.54209651	2094438.05252681	4291317.0316662	2034	Male	Incidence	Global	Self-harm
46	3269409.24673011	2022462.65013848	4516355.84332174	2035	Male	Incidence	Global	Self-harm
47	3348528.66096366	1940237.67828879	4756819.64363853	2036	Male	Incidence	Global	Self-harm
48	3430398.23107836	1846879.16398044	5013917.29817628	2037	Male	Incidence	Global	Self-harm
49	3513265.82072172	1740644.74685788	5285886.89458557	2038	Male	Incidence	Global	Self-harm
50	3597538.52300698	1621107.84304806	5573969.20296589	2039	Male	Incidence	Global	Self-harm
51	3684312.40552163	1487802.33431603	5880822.47672723	2040	Male	Incidence	Global	Self-harm
52	3207860.63845405	3190380.92854822	3225340.34835989	1990	Female	Incidence	Global	Self-harm
53	3261048.28804198	3243420.19988472	3278676.37619924	1991	Female	Incidence	Global	Self-harm
54	3306222.63434806	3288460.01604315	3323985.25265298	1992	Female	Incidence	Global	Self-harm
55	3344589.71082089	3326706.77369441	3362472.64794737	1993	Female	Incidence	Global	Self-harm
56	3376829.13295477	3358837.67470403	3394820.59120551	1994	Female	Incidence	Global	Self-harm
57	3404365.92853825	3386276.72257698	3422455.13449953	1995	Female	Incidence	Global	Self-harm
58	3417633.51613704	3399475.00641994	3435792.02585414	1996	Female	Incidence	Global	Self-harm
59	3412710.14653559	3394519.82554717	3430900.46752401	1997	Female	Incidence	Global	Self-harm
60	3398114.09197506	3379916.33523668	3416311.84871344	1998	Female	Incidence	Global	Self-harm
61	3380664.57786592	3362470.23224407	3398858.92348778	1999	Female	Incidence	Global	Self-harm
62	3368363.35217279	3350168.03091783	3386558.67342775	2000	Female	Incidence	Global	Self-harm
63	3354891.45081499	3336710.04577275	3373072.85585723	2001	Female	Incidence	Global	Self-harm
64	3333348.85517504	3315213.25026212	3351484.46008797	2002	Female	Incidence	Global	Self-harm
65	3308380.31221313	3290306.98229826	3326453.64212801	2003	Female	Incidence	Global	Self-harm
66	3284044.22942156	3266031.66247966	3302056.79636346	2004	Female	Incidence	Global	Self-harm
67	3264983.3800853	3247012.59721868	3282954.16295191	2005	Female	Incidence	Global	Self-harm
68	3243451.68725229	3225519.90174169	3261383.47276288	2006	Female	Incidence	Global	Self-harm
69	3212134.2801983	3194260.1473603	3230008.4130363	2007	Female	Incidence	Global	Self-harm
70	3177395.7771588	3159583.90940658	3195207.64491101	2008	Female	Incidence	Global	Self-harm
71	3145431.80179351	3127669.12980647	3163194.47378055	2009	Female	Incidence	Global	Self-harm
72	3121657.24029521	3103917.05013306	3139397.43045736	2010	Female	Incidence	Global	Self-harm
73	3100083.29799218	3082355.36510774	3117811.23087662	2011	Female	Incidence	Global	Self-harm
74	3073265.14990189	3055560.16806702	3090970.13173677	2012	Female	Incidence	Global	Self-harm
75	3045701.85796551	3028019.2749213	3063384.44100972	2013	Female	Incidence	Global	Self-harm
76	3021978.32113185	3004303.50964043	3039653.13262327	2014	Female	Incidence	Global	Self-harm
77	3006262.41074174	2988570.51435315	3023954.30713033	2015	Female	Incidence	Global	Self-harm
78	2993589.25329875	2975860.80846711	3011317.69813038	2016	Female	Incidence	Global	Self-harm
79	2981694.51345906	2963916.48970156	2999472.53721655	2017	Female	Incidence	Global	Self-harm
80	2979324.76983945	2961470.31181397	2997179.22786494	2018	Female	Incidence	Global	Self-harm
81	2994481.89205634	2976507.9352216	3012455.84889108	2019	Female	Incidence	Global	Self-harm
82	3045482.15657924	3027277.0296497	3063687.28350879	2020	Female	Incidence	Global	Self-harm
83	3274429.88536503	3255521.40307945	3293338.36765062	2021	Female	Incidence	Global	Self-harm
84	3581814.02890098	3313585.06104566	3850042.99675629	2022	Female	Incidence	Global	Self-harm
85	3742207.45906808	3421356.80241122	4063058.11572495	2023	Female	Incidence	Global	Self-harm
86	3909143.87278951	3507933.05741282	4310354.6881662	2024	Female	Incidence	Global	Self-harm
87	4083730.12637875	3573592.39062551	4593867.862132	2025	Female	Incidence	Global	Self-harm
88	4267152.01382559	3619486.80052582	4914817.22712537	2026	Female	Incidence	Global	Self-harm
89	4459656.05338651	3645485.10088567	5273827.00588734	2027	Female	Incidence	Global	Self-harm
90	4660665.32183043	3650414.21340588	5670916.43025498	2028	Female	Incidence	Global	Self-harm
91	4871423.74068989	3633831.4501831	6109016.03119668	2029	Female	Incidence	Global	Self-harm
92	5092897.95805989	3594317.49367032	6591478.42244945	2030	Female	Incidence	Global	Self-harm
93	5326140.23639649	3529781.48267385	7122498.99011913	2031	Female	Incidence	Global	Self-harm
94	5571580.82760538	3437082.83759072	7706078.81762005	2032	Female	Incidence	Global	Self-harm
95	5827404.520075	3311544.40936102	8343264.63078898	2033	Female	Incidence	Global	Self-harm
96	6096345.50240004	3150740.05843368	9041950.94636639	2034	Female	Incidence	Global	Self-harm
97	6380259.48490084	2950686.21733556	9809832.75246613	2035	Female	Incidence	Global	Self-harm
98	6681142.54371822	2706334.35151413	10655950.7359223	2036	Female	Incidence	Global	Self-harm
99	7000247.64518289	2411155.27032187	11589340.0200439	2037	Female	Incidence	Global	Self-harm
100	7336975.82060765	2057118.94332163	12616832.6978937	2038	Female	Incidence	Global	Self-harm
101	7693702.76849088	1636168.51364952	13751237.0233322	2039	Female	Incidence	Global	Self-harm
102	8073631.71873472	1138461.33823213	15008802.0992373	2040	Female	Incidence	Global	Self-harm
103	4991753.08228099	4961338.8671352	5022167.29742677	1990	Both	Incidence	Global	Self-harm
104	5075455.32489736	5044766.3591645	5106144.29063022	1991	Both	Incidence	Global	Self-harm
105	5149276.11866987	5118328.02201283	5180224.21532691	1992	Both	Incidence	Global	Self-harm
106	5214738.41533084	5183551.41660216	5245925.41405953	1993	Both	Incidence	Global	Self-harm
107	5272646.3572534	5241237.56492485	5304055.14958194	1994	Both	Incidence	Global	Self-harm
108	5325270.60420324	5293654.60072836	5356886.60767812	1995	Both	Incidence	Global	Self-harm
109	5364512.7746139	5332714.01698019	5396311.53224761	1996	Both	Incidence	Global	Self-harm
110	5386350.46241155	5354400.33705427	5418300.58776883	1997	Both	Incidence	Global	Self-harm
111	5398693.61430845	5366618.58570473	5430768.64291217	1998	Both	Incidence	Global	Self-harm
112	5406032.38584397	5373853.41917055	5438211.35251738	1999	Both	Incidence	Global	Self-harm
113	5415210.14980532	5382938.56854463	5447481.73106601	2000	Both	Incidence	Global	Self-harm
114	5417914.52244311	5385589.69516873	5450239.34971749	2001	Both	Incidence	Global	Self-harm
115	5407771.50193136	5375446.52626672	5440096.477596	2002	Both	Incidence	Global	Self-harm
116	5391331.90452853	5359037.9570891	5423625.85196796	2003	Both	Incidence	Global	Self-harm
117	5373820.86892156	5341561.92472336	5406079.81311976	2004	Both	Incidence	Global	Self-harm
118	5361351.79013707	5329105.63229521	5393597.94797894	2005	Both	Incidence	Global	Self-harm
119	5344167.34084204	5311933.86767075	5376400.81401333	2006	Both	Incidence	Global	Self-harm
120	5312613.20945966	5280422.74147549	5344803.67744382	2007	Both	Incidence	Global	Self-harm
121	5276013.21915187	5243874.81402776	5308151.62427598	2008	Both	Incidence	Global	Self-harm
122	5242127.41742247	5210025.22939507	5274229.60544987	2009	Both	Incidence	Global	Self-harm
123	5216411.33154302	5184314.57701551	5248508.08607053	2010	Both	Incidence	Global	Self-harm
124	5190095.26303743	5157998.53629956	5222191.98977531	2011	Both	Incidence	Global	Self-harm
125	5154801.97932365	5122724.01996034	5186879.93868697	2012	Both	Incidence	Global	Self-harm
126	5118270.81432065	5086211.02955196	5150330.59908935	2013	Both	Incidence	Global	Self-harm
127	5087907.04030293	5055841.26806626	5119972.81253959	2014	Both	Incidence	Global	Self-harm
128	5070787.17542559	5038672.71135874	5102901.63949244	2015	Both	Incidence	Global	Self-harm
129	5062297.9278389	5030094.33251752	5094501.52316028	2016	Both	Incidence	Global	Self-harm
130	5058321.2466065	5025999.11293805	5090643.38027496	2017	Both	Incidence	Global	Self-harm
131	5067791.814868	5035308.78851698	5100274.84121903	2018	Both	Incidence	Global	Self-harm
132	5098439.7630579	5065737.66968892	5131141.85642687	2019	Both	Incidence	Global	Self-harm
133	5179333.30343825	5146238.34936882	5212428.25750768	2020	Both	Incidence	Global	Self-harm
134	5487418.49167114	5453324.53775313	5521512.44558915	2021	Both	Incidence	Global	Self-harm
135	5942677.08138426	5528634.95664116	6356719.20612736	2022	Both	Incidence	Global	Self-harm
136	6166414.9791036	5678712.16043273	6654117.79777448	2023	Both	Incidence	Global	Self-harm
137	6397076.61422349	5797085.03254559	6997068.19590139	2024	Both	Incidence	Global	Self-harm
138	6636568.16701673	5884466.87583257	7388669.45820088	2025	Both	Incidence	Global	Self-harm
139	6886843.12649317	5942908.70452154	7830777.54846481	2026	Both	Incidence	Global	Self-harm
140	7147904.43896017	5972353.34298418	8323455.53493615	2027	Both	Incidence	Global	Self-harm
141	7417665.91424372	5971019.33155531	8864312.49693214	2028	Both	Incidence	Global	Self-harm
142	7697699.01515831	5939085.09928015	9456312.93103648	2029	Both	Incidence	Global	Self-harm
143	7989676.21762148	5875683.28439712	10103669.1508458	2030	Both	Incidence	Global	Self-harm
144	8295406.01323758	5778940.5324409	10811871.4940343	2031	Both	Incidence	Global	Self-harm
145	8615264.63824432	5645128.87856051	11585400.3979281	2032	Both	Incidence	Global	Self-harm
146	8945353.61735361	5467890.38519288	12422816.8495143	2033	Both	Incidence	Global	Self-harm
147	9289223.04449654	5245178.1109605	13333267.9780326	2034	Both	Incidence	Global	Self-harm
148	9649668.73163095	4973148.86747404	14326188.5957879	2035	Both	Incidence	Global	Self-harm
149	10029671.2046819	4646572.02980292	15412770.3795608	2036	Both	Incidence	Global	Self-harm
150	10430645.8762613	4258034.43430231	16603257.3182202	2037	Both	Incidence	Global	Self-harm
151	10850241.6413294	3797763.69017951	17902719.5924792	2038	Both	Incidence	Global	Self-harm
152	11291241.2914979	3257276.35669758	19325206.2262981	2039	Both	Incidence	Global	Self-harm
153	11757944.1242563	2626263.67254815	20889624.5759645	2040	Both	Incidence	Global	Self-harm
154	4695615.39637757	4672832.15755172	4718398.63520341	1990	Male	Prevalence	Global	Self-harm
155	4802055.31082984	4779016.05420473	4825094.56745494	1991	Male	Prevalence	Global	Self-harm
156	4907330.88206743	4884033.66208712	4930628.10204774	1992	Male	Prevalence	Global	Self-harm
157	5007591.81039818	4984049.87941989	5031133.74137646	1993	Male	Prevalence	Global	Self-harm
158	5103245.59131849	5079470.85637748	5127020.32625949	1994	Male	Prevalence	Global	Self-harm
159	5196077.85731478	5172077.87914314	5220077.83548641	1995	Male	Prevalence	Global	Self-harm
160	5290818.57715375	5266589.42194442	5315047.73236307	1996	Male	Prevalence	Global	Self-harm
161	5387582.30124752	5363119.20645081	5412045.39604422	1997	Male	Prevalence	Global	Self-harm
162	5480975.59171544	5456288.29538795	5505662.88804292	1998	Male	Prevalence	Global	Self-harm
163	5567788.85983713	5542892.44602365	5592685.27365061	1999	Male	Prevalence	Global	Self-harm
164	5643983.52574033	5618902.12773147	5669064.92374919	2000	Male	Prevalence	Global	Self-harm
165	5707532.70693629	5682293.14346766	5732772.27040492	2001	Male	Prevalence	Global	Self-harm
166	5761064.57195735	5735686.46776415	5786442.67615055	2002	Male	Prevalence	Global	Self-harm
167	5807611.13845987	5782113.03535425	5833109.2415655	2003	Male	Prevalence	Global	Self-harm
168	5853373.12830547	5827758.2961114	5878987.96049955	2004	Male	Prevalence	Global	Self-harm
169	5902516.41407058	5876779.28162505	5928253.5465161	2005	Male	Prevalence	Global	Self-harm
170	5949115.27674003	5923261.24071645	5974969.31276361	2006	Male	Prevalence	Global	Self-harm
171	5988563.18550209	5962605.58186886	6014520.78913531	2007	Male	Prevalence	Global	Self-harm
172	6024600.31983459	5998550.26854376	6050650.37112542	2008	Male	Prevalence	Global	Self-harm
173	6063375.52363269	6037228.08307215	6089522.96419322	2009	Male	Prevalence	Global	Self-harm
174	6108257.31982562	6082000.33647218	6134514.30317906	2010	Male	Prevalence	Global	Self-harm
175	6148337.52521956	6121980.00569443	6174695.04474469	2011	Male	Prevalence	Global	Self-harm
176	6178905.63748681	6152462.55360892	6205348.72136469	2012	Male	Prevalence	Global	Self-harm
177	6208217.85324967	6181695.00817272	6234740.69832662	2013	Male	Prevalence	Global	Self-harm
178	6244895.96861386	6218280.83960047	6271511.09762725	2014	Male	Prevalence	Global	Self-harm
179	6298816.19956494	6272074.36197986	6325558.03715002	2015	Male	Prevalence	Global	Self-harm
180	6367860.86574196	6340958.89111384	6394762.84037008	2016	Male	Prevalence	Global	Self-harm
181	6444880.52442314	6417797.46688639	6471963.5819599	2017	Male	Prevalence	Global	Self-harm
182	6530522.73124014	6503242.4037238	6557803.05875649	2018	Male	Prevalence	Global	Self-harm
183	6625239.96118363	6597742.0332207	6652737.88914657	2019	Male	Prevalence	Global	Self-harm
184	6753495.2683659	6725718.3829504	6781272.15378139	2020	Male	Prevalence	Global	Self-harm
185	7067142.78421027	7038749.35730189	7095536.21111865	2021	Male	Prevalence	Global	Self-harm
186	7293932.40519039	7065724.33763252	7522140.47274827	2022	Male	Prevalence	Global	Self-harm
187	7512564.32190099	7225579.44570637	7799549.19809561	2023	Male	Prevalence	Global	Self-harm
188	7737329.84061116	7359627.15123336	8115032.52998895	2024	Male	Prevalence	Global	Self-harm
189	7970217.95199451	7472914.46305455	8467521.44093447	2025	Male	Prevalence	Global	Self-harm
190	8211877.36830864	7567972.34861309	8855782.38800418	2026	Male	Prevalence	Global	Self-harm
191	8454170.38096545	7637643.87043111	9270696.89149979	2027	Male	Prevalence	Global	Self-harm
192	8699008.90398701	7685513.34920292	9712504.45877109	2028	Male	Prevalence	Global	Self-harm
193	8950018.55398351	7715418.04243106	10184619.065536	2029	Male	Prevalence	Global	Self-harm
194	9209663.78924092	7729122.30280835	10690205.2756735	2030	Male	Prevalence	Global	Self-harm
195	9479657.65638675	7726459.19069664	11232856.1220769	2031	Male	Prevalence	Global	Self-harm
196	9752062.3145433	7698661.06845659	11805463.56063	2032	Male	Prevalence	Global	Self-harm
197	10027039.1096589	7645855.36015054	12408222.8591672	2033	Male	Prevalence	Global	Self-harm
198	10308339.5303387	7570440.53247726	13046238.5282001	2034	Male	Prevalence	Global	Self-harm
199	10599135.7996165	7473524.18088605	13724747.418347	2035	Male	Prevalence	Global	Self-harm
200	10902274.6258076	7354653.13078952	14449896.1208257	2036	Male	Prevalence	Global	Self-harm
201	11210457.5933179	7205605.28694225	15215309.8996935	2037	Male	Prevalence	Global	Self-harm
202	11521882.4740965	7024312.95290076	16019451.9952923	2038	Male	Prevalence	Global	Self-harm
203	11840321.5758419	6811967.04276105	16868676.1089227	2039	Male	Prevalence	Global	Self-harm
204	12169714.20254	6568865.95503603	17770562.450044	2040	Male	Prevalence	Global	Self-harm
205	6968431.61806329	6940163.73761531	6996699.49851127	1990	Female	Prevalence	Global	Self-harm
206	7131423.47348477	7102828.91667424	7160018.03029531	1991	Female	Prevalence	Global	Self-harm
207	7279405.18167286	7250514.28299983	7308296.0803459	1992	Female	Prevalence	Global	Self-harm
208	7411298.26429408	7382143.58470522	7440452.94388293	1993	Female	Prevalence	Global	Self-harm
209	7528616.05921464	7499224.17904039	7558007.9393889	1994	Female	Prevalence	Global	Self-harm
210	7630383.24925695	7600784.22612274	7659982.27239116	1995	Female	Prevalence	Global	Self-harm
211	7699221.7245503	7669471.55389684	7728971.89520376	1996	Female	Prevalence	Global	Self-harm
212	7723923.89093824	7694099.67170787	7753748.1101686	1997	Female	Prevalence	Global	Self-harm
213	7719279.97084197	7689433.68610747	7749126.25557647	1998	Female	Prevalence	Global	Self-harm
214	7704095.41043783	7674245.62652467	7733945.19435099	1999	Female	Prevalence	Global	Self-harm
215	7696681.35586439	7666817.3215536	7726545.39017518	2000	Female	Prevalence	Global	Self-harm
216	7689765.70978444	7659888.77294034	7719642.64662853	2001	Female	Prevalence	Global	Self-harm
217	7666668.48948849	7636811.56122935	7696525.41774762	2002	Female	Prevalence	Global	Self-harm
218	7636848.17291983	7607027.42715978	7666668.91867989	2003	Female	Prevalence	Global	Self-harm
219	7612392.52255675	7582597.77124588	7642187.27386761	2004	Female	Prevalence	Global	Self-harm
220	7603828.62825036	7574030.52717615	7633626.72932457	2005	Female	Prevalence	Global	Self-harm
221	7591335.45895565	7561539.08520301	7621131.83270828	2006	Female	Prevalence	Global	Self-harm
222	7557119.40874975	7527364.19305135	7586874.62444815	2007	Female	Prevalence	Global	Self-harm
223	7516005.43397721	7486306.59755896	7545704.27039545	2008	Female	Prevalence	Global	Self-harm
224	7485814.54544685	7456150.91974213	7515478.17115158	2009	Female	Prevalence	Global	Self-harm
225	7483379.51635131	7453697.8591645	7513061.17353812	2010	Female	Prevalence	Global	Self-harm
226	7492691.64684417	7462969.47610417	7522413.81758417	2011	Female	Prevalence	Global	Self-harm
227	7492026.84039093	7462281.78463258	7521771.89614928	2012	Female	Prevalence	Global	Self-harm
228	7489205.50828395	7459444.10654004	7518966.91002785	2013	Female	Prevalence	Global	Self-harm
229	7493118.8299208	7463328.97963494	7522908.68020666	2014	Female	Prevalence	Global	Self-harm
230	7512594.40875538	7482745.11002555	7542443.70748521	2015	Female	Prevalence	Global	Self-harm
231	7527234.71619547	7497332.27747309	7557137.15491785	2016	Female	Prevalence	Global	Self-harm
232	7529783.39655419	7499848.75870493	7559718.03440344	2017	Female	Prevalence	Global	Self-harm
233	7549338.78307	7519340.45914683	7579337.10699318	2018	Female	Prevalence	Global	Self-harm
234	7616544.55881173	7586389.0811634	7646700.03646006	2019	Female	Prevalence	Global	Self-harm
235	7767739.60758217	7737262.6524692	7798216.56269514	2020	Female	Prevalence	Global	Self-harm
236	8400010.06971282	8368350.77700791	8431669.36241773	2021	Female	Prevalence	Global	Self-harm
237	8855109.46384686	8435911.26817418	9274307.65951953	2022	Female	Prevalence	Global	Self-harm
238	9326659.28905372	8747053.35185839	9906265.22624906	2023	Female	Prevalence	Global	Self-harm
239	9823518.76105261	8995762.60088873	10651274.9212165	2024	Female	Prevalence	Global	Self-harm
240	10347955.8854516	9190104.37833303	11505807.3925701	2025	Female	Prevalence	Global	Self-harm
241	10902938.3334706	9334032.16737819	12471844.499563	2026	Female	Prevalence	Global	Self-harm
242	11487610.6607379	9423723.58195848	13551497.7395174	2027	Female	Prevalence	Global	Self-harm
243	12105032.2879162	9456615.26099295	14753449.3148394	2028	Female	Prevalence	Global	Self-harm
244	12760026.3339698	9429204.28563845	16090848.3823012	2029	Female	Prevalence	Global	Self-harm
245	13456291.4932447	9334879.67743288	17577703.3090565	2030	Female	Prevalence	Global	Self-harm
246	14198755.2122156	9165514.22236718	19231996.2020641	2031	Female	Prevalence	Global	Self-harm
247	14987732.4608976	8907527.84160575	21067937.0801894	2032	Female	Prevalence	Global	Self-harm
248	15826907.7933697	8548227.71450222	23105587.8722371	2033	Female	Prevalence	Global	Self-harm
249	16723873.7729804	8074338.85643202	25373408.6895287	2034	Female	Prevalence	Global	Self-harm
250	17685066.4318795	7468260.45278728	27901872.4109718	2035	Female	Prevalence	Global	Self-harm
251	18718680.6862324	6708667.3534296	30728694.0190352	2036	Female	Prevalence	Global	Self-harm
252	19827919.366688	5767223.05149138	33888615.6818846	2037	Female	Prevalence	Global	Self-harm
253	21018621.2484769	4612581.07803626	37424661.4189175	2038	Female	Prevalence	Global	Self-harm
254	22303368.0893825	3208646.72656445	41398089.4522006	2039	Female	Prevalence	Global	Self-harm
255	23693626.639632	1510242.14751472	45877011.1317492	2040	Female	Prevalence	Global	Self-harm
256	11664047.0144409	11612995.895167	11715098.1337147	1990	Both	Prevalence	Global	Self-harm
257	11933478.7843146	11881844.970879	11985112.5977503	1991	Both	Prevalence	Global	Self-harm
258	12186736.0637403	12134547.945087	12238924.1823936	1992	Both	Prevalence	Global	Self-harm
259	12418890.0746923	12366193.4641251	12471586.6852594	1993	Both	Prevalence	Global	Self-harm
260	12631861.6505331	12578695.0354179	12685028.2656484	1994	Both	Prevalence	Global	Self-harm
261	12826461.1065717	12772862.1052659	12880060.1078776	1995	Both	Prevalence	Global	Self-harm
262	12990040.301704	12936060.9758413	13044019.6275668	1996	Both	Prevalence	Global	Self-harm
263	13111506.1921858	13057218.8781587	13165793.5062128	1997	Both	Prevalence	Global	Self-harm
264	13200255.5625574	13145721.9814954	13254789.1436194	1998	Both	Prevalence	Global	Self-harm
265	13271884.270275	13217138.0725483	13326630.4680016	1999	Both	Prevalence	Global	Self-harm
266	13340664.8816047	13285719.4492851	13395610.3139244	2000	Both	Prevalence	Global	Self-harm
267	13397298.4167207	13342181.916408	13452414.9170335	2001	Both	Prevalence	Global	Self-harm
268	13427733.0614458	13372498.0289935	13482968.0938982	2002	Both	Prevalence	Global	Self-harm
269	13444459.3113797	13389140.462514	13499778.1602454	2003	Both	Prevalence	Global	Self-harm
270	13465765.6508622	13410356.0673573	13521175.2343672	2004	Both	Prevalence	Global	Self-harm
271	13506345.0423209	13450809.8088012	13561880.2758407	2005	Both	Prevalence	Global	Self-harm
272	13540450.7356957	13484800.3259195	13596101.1454719	2006	Both	Prevalence	Global	Self-harm
273	13545682.5942518	13489969.7749202	13601395.4135835	2007	Both	Prevalence	Global	Self-harm
274	13540605.7538118	13484856.8661027	13596354.6415209	2008	Both	Prevalence	Global	Self-harm
275	13549190.0690795	13493379.0028143	13605001.1353448	2009	Both	Prevalence	Global	Self-harm
276	13591636.8361769	13535698.1956367	13647575.4767172	2010	Both	Prevalence	Global	Self-harm
277	13641029.1720637	13584949.4817986	13697108.8623289	2011	Both	Prevalence	Global	Self-harm
278	13670932.4778777	13614744.3382415	13727120.617514	2012	Both	Prevalence	Global	Self-harm
279	13697423.3615336	13641139.1147128	13753707.6083545	2013	Both	Prevalence	Global	Self-harm
280	13738014.7985347	13681609.8192354	13794419.7778339	2014	Both	Prevalence	Global	Self-harm
281	13811410.6083203	13754819.4720054	13868001.7446352	2015	Both	Prevalence	Global	Self-harm
282	13895095.5819374	13838291.1685869	13951899.9952879	2016	Both	Prevalence	Global	Self-harm
283	13974663.9209773	13917646.2255913	14031681.6163633	2017	Both	Prevalence	Global	Self-harm
284	14079861.5143101	14022582.8628706	14137140.1657497	2018	Both	Prevalence	Global	Self-harm
285	14241784.5199954	14184131.1143841	14299437.9256066	2019	Both	Prevalence	Global	Self-harm
286	14521234.8759481	14462981.0354196	14579488.7164765	2020	Both	Prevalence	Global	Self-harm
287	15467152.8539231	15407100.1343098	15527205.5735364	2021	Both	Prevalence	Global	Self-harm
288	16149041.8690373	15501635.6058067	16796448.1322678	2022	Both	Prevalence	Global	Self-harm
289	16839223.6109547	15972632.7975648	17705814.4243447	2023	Both	Prevalence	Global	Self-harm
290	17560848.6016638	16355389.7521221	18766307.4512054	2024	Both	Prevalence	Global	Self-harm
291	18318173.8374461	16663018.8413876	19973328.8335046	2025	Both	Prevalence	Global	Self-harm
292	19114815.7017792	16902004.5159913	21327626.8875672	2026	Both	Prevalence	Global	Self-harm
293	19941781.0417034	17061367.4523896	22822194.6310172	2027	Both	Prevalence	Global	Self-harm
294	20804041.1919032	17142128.6101959	24465953.7736105	2028	Both	Prevalence	Global	Self-harm
295	21710044.8879534	17144622.3280695	26275467.4478372	2029	Both	Prevalence	Global	Self-harm
296	22665955.2824856	17064001.9802412	28267908.5847299	2030	Both	Prevalence	Global	Self-harm
297	23678412.8686024	16891973.4130638	30464852.3241409	2031	Both	Prevalence	Global	Self-harm
298	24739794.7754409	16606188.9100623	32873400.6408194	2032	Both	Prevalence	Global	Self-harm
299	25853946.9030285	16194083.0746528	35513810.7314043	2033	Both	Prevalence	Global	Self-harm
300	27032213.303319	15644779.3889093	38419647.2177288	2034	Both	Prevalence	Global	Self-harm
301	28284202.2314961	14941784.6336733	41626619.8293188	2035	Both	Prevalence	Global	Self-harm
302	29620955.31204	14063320.4842191	45178590.1398608	2036	Both	Prevalence	Global	Self-harm
303	31038376.9600058	12972828.3384336	49103925.5815781	2037	Both	Prevalence	Global	Self-harm
304	32540503.7225734	11636894.030937	53444113.4142098	2038	Both	Prevalence	Global	Self-harm
305	34143689.6652244	10020613.7693255	58266765.5611233	2039	Both	Prevalence	Global	Self-harm
306	35863340.842172	8079108.10255075	63647573.5817932	2040	Both	Prevalence	Global	Self-harm
307	440792.292796118	433719.921825767	447864.663766468	1990	Male	Deaths	Global	Self-harm
308	452526.444903791	445364.769967754	459688.119839829	1991	Male	Deaths	Global	Self-harm
309	469185.223966585	461892.616846508	476477.831086662	1992	Male	Deaths	Global	Self-harm
310	490225.357352129	482772.054297924	497678.660406335	1993	Male	Deaths	Global	Self-harm
311	507136.016164918	499553.981495165	514718.050834671	1994	Male	Deaths	Global	Self-harm
312	514076.430063395	506437.362922998	521715.497203793	1995	Male	Deaths	Global	Self-harm
313	514449.082641075	506800.125911919	522098.039370232	1996	Male	Deaths	Global	Self-harm
314	515131.435452876	507464.725536718	522798.145369034	1997	Male	Deaths	Global	Self-harm
315	523448.41113141	515710.638133433	531186.184129387	1998	Male	Deaths	Global	Self-harm
316	533446.715294594	525632.035974387	541261.394614801	1999	Male	Deaths	Global	Self-harm
317	540095.699346499	532223.115264314	547968.283428684	2000	Male	Deaths	Global	Self-harm
318	539330.560541048	531454.965959381	547206.155122715	2001	Male	Deaths	Global	Self-harm
319	537701.622641433	529834.995851213	545568.249431654	2002	Male	Deaths	Global	Self-harm
320	537846.749024232	529970.815621598	545722.682426865	2003	Male	Deaths	Global	Self-harm
321	540354.375628052	532454.321113432	548254.430142673	2004	Male	Deaths	Global	Self-harm
322	538652.896762431	530763.758822912	546542.034701949	2005	Male	Deaths	Global	Self-harm
323	528383.872985179	520573.392145466	536194.353824892	2006	Male	Deaths	Global	Self-harm
324	524653.337890674	516867.431102639	532439.244678708	2007	Male	Deaths	Global	Self-harm
325	525628.709760414	517831.090951958	533426.32856887	2008	Male	Deaths	Global	Self-harm
326	523659.475067823	515868.224649521	531450.725486125	2009	Male	Deaths	Global	Self-harm
327	522747.342693276	514954.219429581	530540.465956971	2010	Male	Deaths	Global	Self-harm
328	519446.478496925	511671.231346388	527221.725647462	2011	Male	Deaths	Global	Self-harm
329	516494.317098627	508733.89407277	524254.740124485	2012	Male	Deaths	Global	Self-harm
330	514912.890742598	507154.735174892	522671.046310305	2013	Male	Deaths	Global	Self-harm
331	512326.968170745	504573.459258328	520080.477083161	2014	Male	Deaths	Global	Self-harm
332	508593.765739516	500861.736686437	516325.794792595	2015	Male	Deaths	Global	Self-harm
333	509793.730517825	502051.52765819	517535.933377461	2016	Male	Deaths	Global	Self-harm
334	513159.60551669	505384.752351498	520934.458681881	2017	Male	Deaths	Global	Self-harm
335	516205.305175704	508398.527245815	524012.083105593	2018	Male	Deaths	Global	Self-harm
336	518659.653698791	510825.056885894	526494.250511688	2019	Male	Deaths	Global	Self-harm
337	515607.742791528	507785.095769684	523430.389813371	2020	Male	Deaths	Global	Self-harm
338	518980.415022079	511124.947518835	526835.882525323	2021	Male	Deaths	Global	Self-harm
339	530012.187627107	499673.935909108	560350.439345105	2022	Male	Deaths	Global	Self-harm
340	532109.600817322	497219.630300635	566999.571334008	2023	Male	Deaths	Global	Self-harm
341	534265.561646044	492064.33342911	576466.789862978	2024	Male	Deaths	Global	Self-harm
342	536221.993591487	484235.35863395	588208.628549024	2025	Male	Deaths	Global	Self-harm
343	537920.438905551	474056.99249722	601783.885313882	2026	Male	Deaths	Global	Self-harm
344	539482.977767179	461952.904377158	617013.0511572	2027	Male	Deaths	Global	Self-harm
345	541100.355642442	448353.132932249	633847.578352636	2028	Male	Deaths	Global	Self-harm
346	542811.330761034	433440.681306398	652181.98021567	2029	Male	Deaths	Global	Self-harm
347	544393.596374301	417120.987211721	671666.205536882	2030	Male	Deaths	Global	Self-harm
348	545811.596236012	399416.837918303	692206.35455372	2031	Male	Deaths	Global	Self-harm
349	547210.398371934	380460.617903683	713960.178840186	2032	Male	Deaths	Global	Self-harm
350	548730.582520796	360389.565471541	737071.599570052	2033	Male	Deaths	Global	Self-harm
351	550454.462948015	339246.099844771	761662.82605126	2034	Male	Deaths	Global	Self-harm
352	552163.591688284	316854.597894339	787472.58548223	2035	Male	Deaths	Global	Self-harm
353	553800.248732511	293139.463444003	814461.03402102	2036	Male	Deaths	Global	Self-harm
354	555491.080899641	268116.073965883	842866.087833399	2037	Male	Deaths	Global	Self-harm
355	557368.828253157	241800.519163465	872937.137342848	2038	Male	Deaths	Global	Self-harm
356	559541.497067262	214145.062041629	904937.932092895	2039	Male	Deaths	Global	Self-harm
357	561815.075978459	184945.825491694	938684.326465224	2040	Male	Deaths	Global	Self-harm
358	268227.871299019	262688.358303871	273767.384294167	1990	Female	Deaths	Global	Self-harm
359	272711.798718824	267126.44954841	278297.147889239	1991	Female	Deaths	Global	Self-harm
360	278043.573191267	272400.9343004	283686.212082134	1992	Female	Deaths	Global	Self-harm
361	282168.025987996	276479.471819572	287856.580156421	1993	Female	Deaths	Global	Self-harm
362	286031.741225369	280298.613755331	291764.868695406	1994	Female	Deaths	Global	Self-harm
363	285570.360020308	279835.294591305	291305.425449311	1995	Female	Deaths	Global	Self-harm
364	282246.377184984	276541.472153647	287951.282216322	1996	Female	Deaths	Global	Self-harm
365	280207.193865899	274518.483453163	285895.904278635	1997	Female	Deaths	Global	Self-harm
366	280882.01185275	275180.781111941	286583.242593559	1998	Female	Deaths	Global	Self-harm
367	283953.427491733	278219.950820527	289686.904162939	1999	Female	Deaths	Global	Self-harm
368	283079.609847	277350.800495408	288808.419198591	2000	Female	Deaths	Global	Self-harm
369	278876.784392392	273182.086395502	284571.482389282	2001	Female	Deaths	Global	Self-harm
370	277147.897949219	271463.730783001	282832.065115437	2002	Female	Deaths	Global	Self-harm
371	275934.696557301	270258.272507946	281611.120606655	2003	Female	Deaths	Global	Self-harm
372	275453.818102389	269776.857399764	281130.778805013	2004	Female	Deaths	Global	Self-harm
373	272404.364148439	266757.054827731	278051.673469148	2005	Female	Deaths	Global	Self-harm
374	264695.592748818	259129.817247986	270261.368249651	2006	Female	Deaths	Global	Self-harm
375	256880.366354649	251391.86133912	262368.871370178	2007	Female	Deaths	Global	Self-harm
376	251777.693512282	246340.333276086	257215.053748479	2008	Female	Deaths	Global	Self-harm
377	247596.131447986	242202.322074813	252989.940821158	2009	Female	Deaths	Global	Self-harm
378	244427.699288956	239067.07382328	249788.324754633	2010	Female	Deaths	Global	Self-harm
379	241717.312205139	236383.736553122	247050.887857155	2011	Female	Deaths	Global	Self-harm
380	239393.500574444	234083.889518925	244703.111629963	2012	Female	Deaths	Global	Self-harm
381	235619.439861418	230341.23495406	240897.644768777	2013	Female	Deaths	Global	Self-harm
382	229385.830319639	224162.113633845	234609.547005433	2014	Female	Deaths	Global	Self-harm
383	226854.291740282	221650.461198944	232058.122281619	2015	Female	Deaths	Global	Self-harm
384	227167.831723643	221957.029519598	232378.633927688	2016	Female	Deaths	Global	Self-harm
385	227934.996250085	222710.331883677	233159.660616492	2017	Female	Deaths	Global	Self-harm
386	224217.592400486	219022.256535025	229412.928265947	2018	Female	Deaths	Global	Self-harm
387	222527.956052613	217344.117403821	227711.794701404	2019	Female	Deaths	Global	Self-harm
388	224347.909504817	219140.729240239	229555.089769395	2020	Female	Deaths	Global	Self-harm
389	227296.205536675	222048.202618287	232544.208455063	2021	Female	Deaths	Global	Self-harm
390	232905.796426547	216800.462586762	249011.130266333	2022	Female	Deaths	Global	Self-harm
391	234409.046922329	216271.199666728	252546.894177929	2023	Female	Deaths	Global	Self-harm
392	235961.628678309	214573.184671473	257350.072685144	2024	Female	Deaths	Global	Self-harm
393	237565.255235511	211760.366818698	263370.143652324	2025	Female	Deaths	Global	Self-harm
394	239203.118259219	207943.048999678	270463.187518759	2026	Female	Deaths	Global	Self-harm
395	240840.875831931	203211.96873292	278469.782930943	2027	Female	Deaths	Global	Self-harm
396	242486.566602441	197682.082666361	287291.050538522	2028	Female	Deaths	Global	Self-harm
397	244212.850955408	191476.096604583	296949.605306233	2029	Female	Deaths	Global	Self-harm
398	246015.837732932	184619.333245635	307412.342220228	2030	Female	Deaths	Global	Self-harm
399	247881.970857626	177107.786883178	318656.154832075	2031	Female	Deaths	Global	Self-harm
400	249792.638467921	168923.331156709	330661.945779132	2032	Female	Deaths	Global	Self-harm
401	251709.24200274	160044.074078753	343374.409926727	2033	Female	Deaths	Global	Self-harm
402	253740.637300624	150526.487700655	356954.786900592	2034	Female	Deaths	Global	Self-harm
403	255881.934711573	140332.276490749	371431.592932397	2035	Female	Deaths	Global	Self-harm
404	258120.0513964	129407.246377403	386832.856415397	2036	Female	Deaths	Global	Self-harm
405	260427.699582933	117685.159075153	403170.240090712	2037	Female	Deaths	Global	Self-harm
406	262809.380699602	105119.656356463	420499.105042741	2038	Female	Deaths	Global	Self-harm
407	265342.775042243	91681.4180355686	439004.132048918	2039	Female	Deaths	Global	Self-harm
408	268038.290968866	77286.7330805882	458789.848857143	2040	Female	Deaths	Global	Self-harm
409	709020.164095137	696408.280129638	721632.048060635	1990	Both	Deaths	Global	Self-harm
410	725238.243622615	712491.219516164	737985.267729067	1991	Both	Deaths	Global	Self-harm
411	747228.797157852	734293.551146908	760164.043168796	1992	Both	Deaths	Global	Self-harm
412	772393.383340126	759251.526117496	785535.240562756	1993	Both	Deaths	Global	Self-harm
413	793167.757390287	779852.595250496	806482.919530077	1994	Both	Deaths	Global	Self-harm
414	799646.790083703	786272.657514303	813020.922653103	1995	Both	Deaths	Global	Self-harm
415	796695.45982606	783341.598065565	810049.321586554	1996	Both	Deaths	Global	Self-harm
416	795338.629318775	781983.208989881	808694.049647669	1997	Both	Deaths	Global	Self-harm
417	804330.42298416	790891.419245374	817769.426722946	1998	Both	Deaths	Global	Self-harm
418	817400.142786327	803851.986794914	830948.298777739	1999	Both	Deaths	Global	Self-harm
419	823175.309193499	809573.915759722	836776.702627275	2000	Both	Deaths	Global	Self-harm
420	818207.34493344	804637.052354884	831777.637511997	2001	Both	Deaths	Global	Self-harm
421	814849.520590652	801298.726634214	828400.31454709	2002	Both	Deaths	Global	Self-harm
422	813781.445581532	800229.088129545	827333.80303352	2003	Both	Deaths	Global	Self-harm
423	815808.193730441	802231.178513196	829385.208947686	2004	Both	Deaths	Global	Self-harm
424	811057.26091087	797520.813650643	824593.708171097	2005	Both	Deaths	Global	Self-harm
425	793079.465733997	779703.209393452	806455.722074543	2006	Both	Deaths	Global	Self-harm
426	781533.704245323	768259.292441759	794808.116048887	2007	Both	Deaths	Global	Self-harm
427	777406.403272696	764171.424228044	790641.382317349	2008	Both	Deaths	Global	Self-harm
428	771255.606515809	758070.546724334	784440.666307283	2009	Both	Deaths	Global	Self-harm
429	767175.041982233	754021.293252861	780328.790711604	2010	Both	Deaths	Global	Self-harm
430	761163.790702064	748054.96789951	774272.613504617	2011	Both	Deaths	Global	Self-harm
431	755887.817673072	742817.783591695	768957.851754448	2012	Both	Deaths	Global	Self-harm
432	750532.330604017	737495.970128952	763568.691079082	2013	Both	Deaths	Global	Self-harm
433	741712.798490384	728735.572892173	754690.024088595	2014	Both	Deaths	Global	Self-harm
434	735448.057479798	722512.197885381	748383.917074214	2015	Both	Deaths	Global	Self-harm
435	736961.562241469	724008.557177788	749914.567305149	2016	Both	Deaths	Global	Self-harm
436	741094.601766774	728095.084235175	754094.119298374	2017	Both	Deaths	Global	Self-harm
437	740422.897576191	727420.783780841	753425.01137154	2018	Both	Deaths	Global	Self-harm
438	741187.609751404	728169.174289715	754206.045213092	2019	Both	Deaths	Global	Self-harm
439	739955.652296345	726925.825009923	752985.479582766	2020	Both	Deaths	Global	Self-harm
440	746276.620558754	733173.150137122	759380.090980386	2021	Both	Deaths	Global	Self-harm
441	762917.984053654	716474.39849587	809361.569611438	2022	Both	Deaths	Global	Self-harm
442	766518.64773965	713490.829967364	819546.465511937	2023	Both	Deaths	Global	Self-harm
443	770227.190324353	706637.518100583	833816.862548122	2024	Both	Deaths	Global	Self-harm
444	773787.248826998	695995.725452648	851578.772201348	2025	Both	Deaths	Global	Self-harm
445	777123.557164769	682000.041496898	872247.072832641	2026	Both	Deaths	Global	Self-harm
446	780323.85359911	665164.873110078	895482.834088142	2027	Both	Deaths	Global	Self-harm
447	783586.922244884	646035.21559861	921138.628891157	2028	Both	Deaths	Global	Self-harm
448	787024.181716442	624916.777910981	949131.585521904	2029	Both	Deaths	Global	Self-harm
449	790409.434107233	601740.320457356	979078.54775711	2030	Both	Deaths	Global	Self-harm
450	793693.567093638	576524.624801481	1010862.5093858	2031	Both	Deaths	Global	Self-harm
451	797003.036839855	549383.949060392	1044622.12461932	2032	Both	Deaths	Global	Self-harm
452	800439.824523536	520433.639550294	1080446.00949678	2033	Both	Deaths	Global	Self-harm
453	804195.100248639	489772.587545426	1118617.61295185	2034	Both	Deaths	Global	Self-harm
454	808045.526399858	457186.874385088	1158904.17841463	2035	Both	Deaths	Global	Self-harm
455	811920.300128911	422546.709821405	1201293.89043642	2036	Both	Deaths	Global	Self-harm
456	815918.780482573	385801.233041036	1246036.32792411	2037	Both	Deaths	Global	Self-harm
457	820178.208952759	346920.175519928	1293436.24238559	2038	Both	Deaths	Global	Self-harm
458	824884.272109505	305826.480077197	1343942.06414181	2039	Both	Deaths	Global	Self-harm
459	829853.366947325	262232.558572282	1397474.17532237	2040	Both	Deaths	Global	Self-harm
460	21158214.9987533	21111559.4316316	21204870.5658751	1990	Male	DALYs (Disability-Adjusted Life Years)	Global	Self-harm
461	21698080.7696626	21650849.765499	21745311.7738262	1991	Male	DALYs (Disability-Adjusted Life Years)	Global	Self-harm
462	22446068.944014	22398019.5493084	22494118.3387197	1992	Male	DALYs (Disability-Adjusted Life Years)	Global	Self-harm
463	23397325.4169511	23348267.2026345	23446383.6312677	1993	Male	DALYs (Disability-Adjusted Life Years)	Global	Self-harm
464	24165044.8391114	24115188.0566577	24214901.6215651	1994	Male	DALYs (Disability-Adjusted Life Years)	Global	Self-harm
465	24447994.2469504	24397809.8935024	24498178.6003984	1995	Male	DALYs (Disability-Adjusted Life Years)	Global	Self-harm
466	24409735.228679	24359540.7286576	24459929.7287004	1996	Male	DALYs (Disability-Adjusted Life Years)	Global	Self-harm
467	24371599.4479949	24321361.1060018	24421837.7899881	1997	Male	DALYs (Disability-Adjusted Life Years)	Global	Self-harm
468	24730575.3621879	24679920.0754205	24781230.6489553	1998	Male	DALYs (Disability-Adjusted Life Years)	Global	Self-harm
469	25194030.9850948	25142891.4093257	25245170.560864	1999	Male	DALYs (Disability-Adjusted Life Years)	Global	Self-harm
470	25446677.9957004	25395220.3556692	25498135.6357317	2000	Male	DALYs (Disability-Adjusted Life Years)	Global	Self-harm
471	25285020.0426059	25233643.9692118	25336396.116	2001	Male	DALYs (Disability-Adjusted Life Years)	Global	Self-harm
472	25072541.1640767	25021340.6918034	25123741.63635	2002	Male	DALYs (Disability-Adjusted Life Years)	Global	Self-harm
473	24956199.9461815	24905052.1510981	25007347.741265	2003	Male	DALYs (Disability-Adjusted Life Years)	Global	Self-harm
474	25083624.0355796	25032329.4867395	25134918.5844197	2004	Male	DALYs (Disability-Adjusted Life Years)	Global	Self-harm
475	24995730.3975994	24944518.2138366	25046942.5813622	2005	Male	DALYs (Disability-Adjusted Life Years)	Global	Self-harm
476	24527771.1905073	24477072.4436308	24578469.9373838	2006	Male	DALYs (Disability-Adjusted Life Years)	Global	Self-harm
477	24328821.5291499	24278322.7710023	24379320.2872975	2007	Male	DALYs (Disability-Adjusted Life Years)	Global	Self-harm
478	24342850.4873221	24292319.7821844	24393381.1924597	2008	Male	DALYs (Disability-Adjusted Life Years)	Global	Self-harm
479	24176289.8491466	24125863.0346913	24226716.6636019	2009	Male	DALYs (Disability-Adjusted Life Years)	Global	Self-harm
480	24086580.8385479	24036185.8708022	24136975.8062935	2010	Male	DALYs (Disability-Adjusted Life Years)	Global	Self-harm
481	23863411.6886768	23813198.2212961	23913625.1560576	2011	Male	DALYs (Disability-Adjusted Life Years)	Global	Self-harm
482	23664543.2231205	23614487.4060377	23714599.0402033	2012	Male	DALYs (Disability-Adjusted Life Years)	Global	Self-harm
483	23501945.4112681	23451995.746338	23551895.0761981	2013	Male	DALYs (Disability-Adjusted Life Years)	Global	Self-harm
484	23307673.0792785	23257810.3279505	23357535.8306065	2014	Male	DALYs (Disability-Adjusted Life Years)	Global	Self-harm
485	23015286.0066293	22965644.6507689	23064927.3624897	2015	Male	DALYs (Disability-Adjusted Life Years)	Global	Self-harm
486	22995485.1302691	22945853.1638443	23045117.0966939	2016	Male	DALYs (Disability-Adjusted Life Years)	Global	Self-harm
487	23136915.1136125	23087100.8924947	23186729.3347303	2017	Male	DALYs (Disability-Adjusted Life Years)	Global	Self-harm
488	23162447.887752	23112528.9316016	23212366.8439025	2018	Male	DALYs (Disability-Adjusted Life Years)	Global	Self-harm
489	23158792.9342123	23108804.6689723	23208781.1994523	2019	Male	DALYs (Disability-Adjusted Life Years)	Global	Self-harm
490	22885638.7927648	22835848.7589777	22935428.8265519	2020	Male	DALYs (Disability-Adjusted Life Years)	Global	Self-harm
491	23012612.348339	22962664.5910698	23062560.1056082	2021	Male	DALYs (Disability-Adjusted Life Years)	Global	Self-harm
492	23434332.5821292	21957525.767992	24911139.3962664	2022	Male	DALYs (Disability-Adjusted Life Years)	Global	Self-harm
493	23436163.2049841	21788689.5396842	25083636.870284	2023	Male	DALYs (Disability-Adjusted Life Years)	Global	Self-harm
494	23431664.6360119	21508260.8337951	25355068.4382287	2024	Male	DALYs (Disability-Adjusted Life Years)	Global	Self-harm
495	23413719.3937952	21116385.2188899	25711053.5687005	2025	Male	DALYs (Disability-Adjusted Life Years)	Global	Self-harm
496	23380547.2858375	20625190.2807557	26135904.2909193	2026	Male	DALYs (Disability-Adjusted Life Years)	Global	Self-harm
497	23338387.0158102	20053642.6272006	26623131.4044197	2027	Male	DALYs (Disability-Adjusted Life Years)	Global	Self-harm
498	23290592.6355037	19417256.7974715	27163928.4735359	2028	Male	DALYs (Disability-Adjusted Life Years)	Global	Self-harm
499	23238287.1225002	18725177.2100384	27751397.0349619	2029	Male	DALYs (Disability-Adjusted Life Years)	Global	Self-harm
500	23175880.8109048	17978270.0792489	28373491.5425608	2030	Male	DALYs (Disability-Adjusted Life Years)	Global	Self-harm
501	23102571.8867217	17179603.8004279	29025539.9730156	2031	Male	DALYs (Disability-Adjusted Life Years)	Global	Self-harm
502	23025276.5561774	16336895.9436139	29713657.1687409	2032	Male	DALYs (Disability-Adjusted Life Years)	Global	Self-harm
503	22943702.9895571	15453166.8079526	30434239.1711617	2033	Male	DALYs (Disability-Adjusted Life Years)	Global	Self-harm
504	22862113.3268246	14533010.8408748	31191215.8127744	2034	Male	DALYs (Disability-Adjusted Life Years)	Global	Self-harm
505	22775854.0915947	13573921.834986	31977786.3482035	2035	Male	DALYs (Disability-Adjusted Life Years)	Global	Self-harm
506	22684032.0814619	12575386.011442	32792678.1514817	2036	Male	DALYs (Disability-Adjusted Life Years)	Global	Self-harm
507	22592763.5529956	11540338.4352072	33645188.670784	2037	Male	DALYs (Disability-Adjusted Life Years)	Global	Self-harm
508	22501712.3922542	10468366.6812772	34535058.1032313	2038	Male	DALYs (Disability-Adjusted Life Years)	Global	Self-harm
509	22415174.8785357	9360514.34412613	35469835.4129453	2039	Male	DALYs (Disability-Adjusted Life Years)	Global	Self-harm
510	22329285.7909416	8212895.53655519	36445676.045328	2040	Male	DALYs (Disability-Adjusted Life Years)	Global	Self-harm
511	13623556.0662779	13586264.6961833	13660847.4363724	1990	Female	DALYs (Disability-Adjusted Life Years)	Global	Self-harm
512	13845606.1151408	13808008.3479051	13883203.8823766	1991	Female	DALYs (Disability-Adjusted Life Years)	Global	Self-harm
513	14111430.5194904	14073460.4361559	14149400.602825	1992	Female	DALYs (Disability-Adjusted Life Years)	Global	Self-harm
514	14299788.247406	14261539.7044564	14338036.7903557	1993	Female	DALYs (Disability-Adjusted Life Years)	Global	Self-harm
515	14470772.5902908	14432259.9637852	14509285.2167965	1994	Female	DALYs (Disability-Adjusted Life Years)	Global	Self-harm
516	14424418.6505152	14385916.3405523	14462920.9604782	1995	Female	DALYs (Disability-Adjusted Life Years)	Global	Self-harm
517	14258412.9633426	14220115.2316993	14296710.6949858	1996	Female	DALYs (Disability-Adjusted Life Years)	Global	Self-harm
518	14132865.9155296	14094711.6006636	14171020.2303956	1997	Female	DALYs (Disability-Adjusted Life Years)	Global	Self-harm
519	14135895.6965083	14097704.7487229	14174086.6442937	1998	Female	DALYs (Disability-Adjusted Life Years)	Global	Self-harm
520	14308474.0384447	14270071.751287	14346876.3256023	1999	Female	DALYs (Disability-Adjusted Life Years)	Global	Self-harm
521	14242542.0256172	14204207.1304599	14280876.9207746	2000	Female	DALYs (Disability-Adjusted Life Years)	Global	Self-harm
522	13946205.7297734	13908179.6320462	13984231.8275005	2001	Female	DALYs (Disability-Adjusted Life Years)	Global	Self-harm
523	13770603.8511456	13732735.8015473	13808471.9007439	2002	Female	DALYs (Disability-Adjusted Life Years)	Global	Self-harm
524	13653433.1585747	13615691.3014892	13691175.0156601	2003	Female	DALYs (Disability-Adjusted Life Years)	Global	Self-harm
525	13591570.4717486	13553884.0190265	13629256.9244708	2004	Female	DALYs (Disability-Adjusted Life Years)	Global	Self-harm
526	13446136.1861191	13408643.6646428	13483628.7075955	2005	Female	DALYs (Disability-Adjusted Life Years)	Global	Self-harm
527	13063914.1645247	13026939.3108504	13100889.0181991	2006	Female	DALYs (Disability-Adjusted Life Years)	Global	Self-harm
528	12622723.3058315	12586298.2901175	12659148.3215456	2007	Female	DALYs (Disability-Adjusted Life Years)	Global	Self-harm
529	12338810.7734592	12302760.9300205	12374860.616898	2008	Female	DALYs (Disability-Adjusted Life Years)	Global	Self-harm
530	12135656.5511269	12099896.0066152	12171417.0956387	2009	Female	DALYs (Disability-Adjusted Life Years)	Global	Self-harm
531	11972117.9067382	11936593.220621	12007642.5928553	2010	Female	DALYs (Disability-Adjusted Life Years)	Global	Self-harm
532	11820349.2952065	11785029.3107116	11855669.2797014	2011	Female	DALYs (Disability-Adjusted Life Years)	Global	Self-harm
533	11664866.9152063	11629739.6184545	11699994.2119582	2012	Female	DALYs (Disability-Adjusted Life Years)	Global	Self-harm
534	11404612.7841938	11369745.5636386	11439480.004749	2013	Female	DALYs (Disability-Adjusted Life Years)	Global	Self-harm
535	10975323.5321471	10940910.1301137	11009736.9341804	2014	Female	DALYs (Disability-Adjusted Life Years)	Global	Self-harm
536	10772936.6027382	10738718.1664967	10807155.0389797	2015	Female	DALYs (Disability-Adjusted Life Years)	Global	Self-harm
537	10757656.2255665	10723428.1209801	10791884.3301528	2016	Female	DALYs (Disability-Adjusted Life Years)	Global	Self-harm
538	10757702.8215225	10723429.6253703	10791976.0176747	2017	Female	DALYs (Disability-Adjusted Life Years)	Global	Self-harm
539	10427092.6468031	10393163.9305131	10461021.3630931	2018	Female	DALYs (Disability-Adjusted Life Years)	Global	Self-harm
540	10273739.9171031	10239972.0213257	10307507.8128806	2019	Female	DALYs (Disability-Adjusted Life Years)	Global	Self-harm
541	10361258.8681863	10327360.3986158	10395157.3377569	2020	Female	DALYs (Disability-Adjusted Life Years)	Global	Self-harm
542	10512360.9123389	10478194.8580414	10546526.9666363	2021	Female	DALYs (Disability-Adjusted Life Years)	Global	Self-harm
543	10899477.1399383	10123496.8865804	11675457.3932962	2022	Female	DALYs (Disability-Adjusted Life Years)	Global	Self-harm
544	10945580.0933057	10081248.1695942	11809912.0170172	2023	Female	DALYs (Disability-Adjusted Life Years)	Global	Self-harm
545	10990835.222225	9985401.71860901	11996268.7258411	2024	Female	DALYs (Disability-Adjusted Life Years)	Global	Self-harm
546	11036670.2179134	9838929.53834198	12234410.8974848	2025	Female	DALYs (Disability-Adjusted Life Years)	Global	Self-harm
547	11082834.1766268	9646893.61224466	12518774.7410089	2026	Female	DALYs (Disability-Adjusted Life Years)	Global	Self-harm
548	11128288.3699743	9413924.26045864	12842652.47949	2027	Female	DALYs (Disability-Adjusted Life Years)	Global	Self-harm
549	11171329.4911491	9143828.38303046	13198830.5992678	2028	Female	DALYs (Disability-Adjusted Life Years)	Global	Self-harm
550	11214780.401737	8842332.98950388	13587227.8139701	2029	Female	DALYs (Disability-Adjusted Life Years)	Global	Self-harm
551	11259752.9254929	8512191.91577152	14007313.9352144	2030	Female	DALYs (Disability-Adjusted Life Years)	Global	Self-harm
552	11306111.9608643	8154148.22431701	14458075.6974115	2031	Female	DALYs (Disability-Adjusted Life Years)	Global	Self-harm
553	11354102.5782876	7768631.45543052	14939573.7011446	2032	Female	DALYs (Disability-Adjusted Life Years)	Global	Self-harm
554	11398743.105094	7352898.55211001	15444587.658078	2033	Female	DALYs (Disability-Adjusted Life Years)	Global	Self-harm
555	11445417.7594901	6910634.65487988	15980200.8641004	2034	Female	DALYs (Disability-Adjusted Life Years)	Global	Self-harm
556	11495466.0538269	6441829.04333232	16549103.0643215	2035	Female	DALYs (Disability-Adjusted Life Years)	Global	Self-harm
557	11549045.7163373	5945121.67076293	17152969.7619116	2036	Female	DALYs (Disability-Adjusted Life Years)	Global	Self-harm
558	11605966.2160282	5418661.9523857	17793270.4796708	2037	Female	DALYs (Disability-Adjusted Life Years)	Global	Self-harm
559	11664959.6001317	4860112.78308545	18469806.4171779	2038	Female	DALYs (Disability-Adjusted Life Years)	Global	Self-harm
560	11728228.8894244	4268603.80133747	19187853.9775114	2039	Female	DALYs (Disability-Adjusted Life Years)	Global	Self-harm
561	11797276.1144098	3641873.12289734	19952679.1059222	2040	Female	DALYs (Disability-Adjusted Life Years)	Global	Self-harm
562	34781771.0650312	34697824.1278149	34865718.0022475	1990	Both	DALYs (Disability-Adjusted Life Years)	Global	Self-harm
563	35543686.8848034	35458858.1134041	35628515.6562028	1991	Both	DALYs (Disability-Adjusted Life Years)	Global	Self-harm
564	36557499.4635044	36471479.9854643	36643518.9415446	1992	Both	DALYs (Disability-Adjusted Life Years)	Global	Self-harm
565	37697113.6643571	37609806.9070908	37784420.4216233	1993	Both	DALYs (Disability-Adjusted Life Years)	Global	Self-harm
566	38635817.4294022	38547448.0204428	38724186.8383616	1994	Both	DALYs (Disability-Adjusted Life Years)	Global	Self-harm
567	38872412.8974657	38783726.2340547	38961099.5608767	1995	Both	DALYs (Disability-Adjusted Life Years)	Global	Self-harm
568	38668148.1920216	38579655.960357	38756640.4236862	1996	Both	DALYs (Disability-Adjusted Life Years)	Global	Self-harm
569	38504465.3635246	38416072.7066654	38592858.0203837	1997	Both	DALYs (Disability-Adjusted Life Years)	Global	Self-harm
570	38866471.0586962	38777624.8241434	38955317.293249	1998	Both	DALYs (Disability-Adjusted Life Years)	Global	Self-harm
571	39502505.0235395	39412963.1606127	39592046.8864664	1999	Both	DALYs (Disability-Adjusted Life Years)	Global	Self-harm
572	39689220.0213177	39599427.486129	39779012.5565063	2000	Both	DALYs (Disability-Adjusted Life Years)	Global	Self-harm
573	39231225.7723792	39141823.601258	39320627.9435005	2001	Both	DALYs (Disability-Adjusted Life Years)	Global	Self-harm
574	38843145.0152223	38754076.4933507	38932213.5370938	2002	Both	DALYs (Disability-Adjusted Life Years)	Global	Self-harm
575	38609633.1047562	38520743.4525873	38698522.7569251	2003	Both	DALYs (Disability-Adjusted Life Years)	Global	Self-harm
576	38675194.5073282	38586213.505766	38764175.5088905	2004	Both	DALYs (Disability-Adjusted Life Years)	Global	Self-harm
577	38441866.5837185	38353161.8784794	38530571.2889576	2005	Both	DALYs (Disability-Adjusted Life Years)	Global	Self-harm
578	37591685.355032	37504011.7544811	37679358.9555829	2006	Both	DALYs (Disability-Adjusted Life Years)	Global	Self-harm
579	36951544.8349815	36864621.0611199	37038468.608843	2007	Both	DALYs (Disability-Adjusted Life Years)	Global	Self-harm
580	36681661.2607813	36595080.7122049	36768241.8093577	2008	Both	DALYs (Disability-Adjusted Life Years)	Global	Self-harm
581	36311946.4002736	36225759.0413065	36398133.7592406	2009	Both	DALYs (Disability-Adjusted Life Years)	Global	Self-harm
582	36058698.7452861	35972779.0914233	36144618.3991489	2010	Both	DALYs (Disability-Adjusted Life Years)	Global	Self-harm
583	35683760.9838833	35598227.5320076	35769294.435759	2011	Both	DALYs (Disability-Adjusted Life Years)	Global	Self-harm
584	35329410.1383269	35244227.0244922	35414593.2521615	2012	Both	DALYs (Disability-Adjusted Life Years)	Global	Self-harm
585	34906558.1954619	34821741.3099767	34991375.0809471	2013	Both	DALYs (Disability-Adjusted Life Years)	Global	Self-harm
586	34282996.6114255	34198720.4580642	34367272.7647869	2014	Both	DALYs (Disability-Adjusted Life Years)	Global	Self-harm
587	33788222.6093675	33704362.8172656	33872082.4014694	2015	Both	DALYs (Disability-Adjusted Life Years)	Global	Self-harm
588	33753141.3558356	33669281.2848244	33837001.4268467	2016	Both	DALYs (Disability-Adjusted Life Years)	Global	Self-harm
589	33894617.935135	33810530.517865	33978705.352405	2017	Both	DALYs (Disability-Adjusted Life Years)	Global	Self-harm
590	33589540.5345551	33505692.8621147	33673388.2069955	2018	Both	DALYs (Disability-Adjusted Life Years)	Global	Self-harm
591	33432532.8513154	33348776.690298	33516289.0123329	2019	Both	DALYs (Disability-Adjusted Life Years)	Global	Self-harm
592	33246897.6609511	33163209.1575935	33330586.1643087	2020	Both	DALYs (Disability-Adjusted Life Years)	Global	Self-harm
593	33524973.2606778	33440859.4491111	33609087.0722445	2021	Both	DALYs (Disability-Adjusted Life Years)	Global	Self-harm
594	34333809.7220675	32081022.6545724	36586596.7895626	2022	Both	DALYs (Disability-Adjusted Life Years)	Global	Self-harm
595	34381743.2982898	31869937.7092784	36893548.8873012	2023	Both	DALYs (Disability-Adjusted Life Years)	Global	Self-harm
596	34422499.8582369	31493662.5524041	37351337.1640697	2024	Both	DALYs (Disability-Adjusted Life Years)	Global	Self-harm
597	34450389.6117086	30955314.7572319	37945464.4661853	2025	Both	DALYs (Disability-Adjusted Life Years)	Global	Self-harm
598	34463381.4624643	30272083.8930004	38654679.0319282	2026	Both	DALYs (Disability-Adjusted Life Years)	Global	Self-harm
599	34466675.3857845	29467566.8876593	39465783.8839097	2027	Both	DALYs (Disability-Adjusted Life Years)	Global	Self-harm
600	34461922.1266528	28561085.1805019	40362759.0728037	2028	Both	DALYs (Disability-Adjusted Life Years)	Global	Self-harm
601	34453067.5242372	27567510.1995423	41338624.8489321	2029	Both	DALYs (Disability-Adjusted Life Years)	Global	Self-harm
602	34435633.7363978	26490461.9950204	42380805.4777752	2030	Both	DALYs (Disability-Adjusted Life Years)	Global	Self-harm
603	34408683.847586	25333752.0247449	43483615.6704271	2031	Both	DALYs (Disability-Adjusted Life Years)	Global	Self-harm
604	34379379.1344649	24105527.3990444	44653230.8698855	2032	Both	DALYs (Disability-Adjusted Life Years)	Global	Self-harm
605	34342446.0946511	22806065.3600626	45878826.8292397	2033	Both	DALYs (Disability-Adjusted Life Years)	Global	Self-harm
606	34307531.0863148	21443645.4957547	47171416.6768748	2034	Both	DALYs (Disability-Adjusted Life Years)	Global	Self-harm
607	34271320.1454217	20015750.8783183	48526889.412525	2035	Both	DALYs (Disability-Adjusted Life Years)	Global	Self-harm
608	34233077.7977991	18520507.682205	49945647.9133933	2036	Both	DALYs (Disability-Adjusted Life Years)	Global	Self-harm
609	34198729.7690239	16959000.3875929	51438459.1504548	2037	Both	DALYs (Disability-Adjusted Life Years)	Global	Self-harm
610	34166671.9923859	15328479.4643626	53004864.5204092	2038	Both	DALYs (Disability-Adjusted Life Years)	Global	Self-harm
611	34143403.7679601	13629118.1454636	54657689.3904567	2039	Both	DALYs (Disability-Adjusted Life Years)	Global	Self-harm
612	34126561.9053514	11854768.6594525	56398355.1512502	2040	Both	DALYs (Disability-Adjusted Life Years)	Global	Self-harm
